# Supplementary material for: (E)-N′-(4-Hydroxy­benzyl­idene)-2-methoxy­benzohydrazide
Source: Acta Crystallogr Sect E Struct Rep Online. 2008 Sep 24;64(Pt 10):o1999. doi: 10.1107/S1600536808029334 (PMC2959369; doi:10.1107/S1600536808029334)
Supplement: Supplementary file 2 [file e-64-o1999-Isup2.hkl]

# 
# h,k,l, Fc-squared, Fo-squared, sigma(Fo-squared) and status flag 
# 
data_I
_shelx_title ' B in Pbca' 
_shelx_refln_list_code          4 
_shelx_F_calc_maximum      282.83 
_exptl_crystal_F_000      1136.00 
_reflns_d_resolution_high  0.7829 
 
loop_ 
 _symmetry_equiv_pos_as_xyz 
 'x, y, z' 
 '-x+1/2, -y, z+1/2' 
 '-x, y+1/2, -z+1/2' 
 'x+1/2, -y+1/2, -z' 
 '-x, -y, -z' 
 'x-1/2, y, -z-1/2' 
 'x, -y-1/2, z-1/2' 
 '-x-1/2, y-1/2, z' 
 
_cell_length_a    13.1130 
_cell_length_b     9.1890 
_cell_length_c    22.1100 
_cell_angle_alpha  90.000 
_cell_angle_beta   90.000 
_cell_angle_gamma  90.000 
 
_shelx_F_squared_multiplier     1.000 
 
loop_ 
 _refln_index_h 
 _refln_index_k 
 _refln_index_l 
 _refln_F_squared_calc 
 _refln_F_squared_meas 
 _refln_F_squared_sigma 
 _refln_observed_status 
   2   0   0    10332.95     9533.85    407.58 o 
   4   0   0    16457.79    16103.08    687.12 o 
   6   0   0    20102.93    21423.30    914.94 o 
   8   0   0     3186.71     3650.11    164.20 o 
  10   0   0       92.60      122.30     29.72 o 
  12   0   0      160.36      114.94     38.90 o 
  14   0   0      705.04      564.83     88.36 o 
  16   0   0      134.38      205.92     58.16 o 
   2   1   0    30349.43    28820.95    952.06 o 
   4   1   0      616.62      623.25     22.08 o 
   6   1   0     4481.08     4628.26    143.66 o 
   8   1   0     1538.45     1738.01     58.62 o 
  10   1   0      189.43      191.94     14.06 o 
  12   1   0      109.76      132.55     22.38 o 
  14   1   0       32.62       31.84     25.29 o 
  16   1   0       11.10        6.87     26.53 o 
   0   2   0    16652.72    15712.82    670.69 o 
   2   2   0     2815.12     2825.63     88.18 o 
   4   2   0       70.14       85.17      9.21 o 
   6   2   0     1390.79     1489.26     50.19 o 
   8   2   0       33.16       36.92      6.90 o 
  10   2   0       17.10       34.37     10.79 o 
  12   2   0      493.66      469.71     34.94 o 
  14   2   0       11.80      -17.50     22.38 o 
  16   2   0        0.86       14.46     28.80 o 
   2   3   0     4912.41     4742.30    146.84 o 
   4   3   0      509.13      525.64     21.88 o 
   6   3   0      400.21      402.85     18.93 o 
   8   3   0       60.31       89.78     11.19 o 
  10   3   0        3.14       -8.50     10.34 o 
  12   3   0       35.85       30.15     13.23 o 
  14   3   0       72.01       77.12     25.85 o 
  16   3   0        7.61      -57.08     38.06 o 
   0   4   0     2928.05     2705.24    123.51 o 
   2   4   0       28.91       39.32      9.41 o 
   4   4   0      734.77      686.05     27.48 o 
   6   4   0      900.35      898.89     37.03 o 
   8   4   0      245.68      259.16     24.14 o 
  10   4   0      348.27      337.47     29.63 o 
  12   4   0        0.00        3.69     13.52 o 
  14   4   0      256.10      267.31     31.15 o 
   2   5   0     1405.11     1337.05     47.39 o 
   4   5   0      144.83      168.39     13.06 o 
   6   5   0        5.71        4.47      6.33 o 
   8   5   0      607.50      615.66     47.47 o 
  10   5   0       18.15       13.41     13.34 o 
  12   5   0      411.37      473.67     40.25 o 
  14   5   0      329.82      363.80     37.12 o 
   0   6   0       18.87       16.95      9.87 o 
   2   6   0       63.38       59.61      9.49 o 
   4   6   0      809.87      795.54     43.38 o 
   6   6   0      309.07      342.90     25.21 o 
   8   6   0     1231.99     1276.80     65.53 o 
  10   6   0      360.69      417.46     53.11 o 
  12   6   0       37.94       45.14     26.74 o 
  14   6   0       17.92       40.61     29.72 o 
   2   7   0      208.39      232.83     23.77 o 
   4   7   0      318.09      356.35     22.85 o 
   6   7   0       13.50       26.04     12.47 o 
   8   7   0      228.47      241.16     46.35 o 
  10   7   0      752.15      793.97     53.95 o 
  12   7   0       25.90       42.43     21.95 o 
   0   8   0       13.45        2.35     16.58 o 
   2   8   0       14.52       18.26     16.38 o 
   4   8   0       60.68       34.69     18.42 o 
   6   8   0        1.17        4.08     22.32 o 
   8   8   0       71.78       75.23     62.63 o 
  10   8   0      265.19      239.17     45.97 o 
  12   8   0        9.47      -55.77     37.29 o 
   2   9   0       44.61       56.70     17.10 o 
   4   9   0       11.75       27.12     25.81 o 
   6   9   0        0.72       17.70     26.92 o 
   8   9   0       17.73       38.65     39.44 o 
  10   9   0       74.66       99.45     56.78 o 
   0  10   0      132.37      154.48     37.61 o 
   2  10   0       85.26      140.61     30.95 o 
   4  10   0        0.86       29.54     30.75 o 
   6  10   0      115.52      117.82     38.19 o 
   8  10   0        3.39       35.83     31.51 o 
   2  11   0       13.14       16.48     33.28 o 
   4  11   0      247.47      208.82     47.31 o 
   1   1   1        0.47        6.65      1.36 o 
   2   1   1     8224.22     8085.15    180.00 o 
   3   1   1     4046.48     3994.95     86.48 o 
   4   1   1     2780.38     2612.79     57.76 o 
   5   1   1      289.44      251.25      8.62 o 
   6   1   1     2718.54     2771.90     62.33 o 
   7   1   1      235.50      275.88     10.20 o 
   8   1   1      334.11      428.55     14.48 o 
   9   1   1      346.59      400.09     14.47 o 
  10   1   1      358.48      433.52     17.20 o 
  11   1   1        1.47        9.96      6.93 o 
  12   1   1       23.01       29.52      9.60 o 
  13   1   1       60.80       64.01     17.05 o 
  14   1   1       55.57       34.83     17.48 o 
  15   1   1        0.85       22.01     18.48 o 
  16   1   1       10.60       20.45     18.87 o 
   0   2   1     7216.36     7028.28    213.78 o 
   1   2   1     3513.78     3505.04     80.15 o 
   2   2   1     1957.39     1798.04     40.50 o 
   3   2   1     2205.74     2182.31     50.80 o 
   4   2   1      209.97      208.51      7.50 o 
   5   2   1      344.02      323.07     10.45 o 
   6   2   1      113.75      129.49      7.22 o 
   7   2   1      182.40      204.54     10.70 o 
   8   2   1        7.15        2.51      3.74 o 
   9   2   1        0.05       -0.02      4.54 o 
  10   2   1       17.85       12.74      6.56 o 
  11   2   1       68.47       63.31      9.79 o 
  12   2   1       12.02        4.38      8.18 o 
  13   2   1      224.95      169.81     17.58 o 
  14   2   1        0.83       14.32     14.95 o 
  15   2   1        1.00        5.06     17.66 o 
  16   2   1       46.95       37.09     21.68 o 
   1   3   1        5.71        5.49      2.88 o 
   2   3   1       53.54       67.71      5.03 o 
   3   3   1      596.77      597.92     16.25 o 
   4   3   1      251.85      253.43     10.78 o 
   5   3   1       14.54       12.25      3.20 o 
   6   3   1       27.55       26.85      3.76 o 
   7   3   1       97.65       81.34      6.46 o 
   8   3   1      175.77      159.21     10.46 o 
   9   3   1      799.31      759.19     31.95 o 
  10   3   1      169.36      148.74     14.21 o 
  11   3   1       28.16       20.50      8.70 o 
  12   3   1        1.15        6.12      9.10 o 
  13   3   1       42.24       52.14     11.82 o 
  14   3   1        0.00       10.45     12.76 o 
  15   3   1        0.25        4.96     16.85 o 
  16   3   1        6.65       28.32     24.74 o 
   0   4   1       11.78       19.13      5.60 o 
   1   4   1     1093.17     1102.23     30.57 o 
   2   4   1       77.09       77.46      6.29 o 
   3   4   1     2430.83     2400.33     55.47 o 
   4   4   1       24.52       35.90      5.00 o 
   5   4   1     1095.33     1088.81     27.72 o 
   6   4   1       21.06       25.67      4.30 o 
   7   4   1        0.01        5.32      4.75 o 
   8   4   1      379.52      378.15     19.33 o 
   9   4   1      958.97      957.78     39.64 o 
  10   4   1        0.03       -4.46      8.76 o 
  11   4   1      378.35      365.66     22.66 o 
  12   4   1      170.33      173.30     25.16 o 
  13   4   1      199.08      185.93     18.19 o 
  14   4   1        0.44       27.93     15.03 o 
  15   4   1       19.36       43.32     21.63 o 
   1   5   1      131.20      116.41      7.98 o 
   2   5   1      197.26      243.55     11.15 o 
   3   5   1     4686.81     4607.19    103.41 o 
   4   5   1        0.19        6.49      4.60 o 
   5   5   1       33.11       42.71      5.81 o 
   6   5   1      227.47      264.82     13.00 o 
   7   5   1       56.05       56.10      8.36 o 
   8   5   1      238.11      245.81     17.07 o 
   9   5   1     1794.68     1728.73     59.62 o 
  10   5   1      819.96      848.50     37.17 o 
  11   5   1      246.46      283.88     23.14 o 
  12   5   1       31.09       24.35     12.17 o 
  13   5   1        0.90       14.22     13.01 o 
  14   5   1        3.88       25.23     13.69 o 
  15   5   1        2.44       -7.59     15.22 o 
   0   6   1      903.21      970.89     38.61 o 
   1   6   1       95.31      118.20      9.20 o 
   2   6   1        2.14        4.60      4.84 o 
   3   6   1       15.85       16.13      5.55 o 
   4   6   1        5.40       13.76      5.51 o 
   5   6   1        8.57       17.83      6.10 o 
   6   6   1      142.23      184.64     16.22 o 
   7   6   1        7.36        7.23      7.99 o 
   8   6   1        0.47       18.76     10.01 o 
   9   6   1        3.88       -0.53     12.36 o 
  10   6   1        3.93        8.68     10.49 o 
  11   6   1       22.69       32.38     12.28 o 
  12   6   1        1.56       10.16     11.93 o 
  13   6   1       49.05       61.67     14.53 o 
  14   6   1        5.88       20.79     15.34 o 
   1   7   1       30.79       26.08      6.65 o 
   2   7   1        1.97        4.42      5.71 o 
   3   7   1      184.23      223.63     13.02 o 
   4   7   1       17.78       27.16      7.17 o 
   5   7   1      242.95      240.01     14.47 o 
   6   7   1      138.99      154.36     14.34 o 
   7   7   1       71.38       65.02     11.48 o 
   8   7   1        0.48       -8.46      9.49 o 
   9   7   1       92.60      112.93     15.83 o 
  10   7   1       71.89       58.47     20.18 o 
  11   7   1        3.67        5.90     12.63 o 
  12   7   1       15.22       19.27     14.83 o 
  13   7   1        0.68      -12.00     16.17 o 
   0   8   1       51.13       45.98     12.70 o 
   1   8   1       86.89       87.71     12.03 o 
   2   8   1       25.56       18.03      8.61 o 
   3   8   1       45.35       69.39     13.01 o 
   4   8   1        9.71       15.47      9.68 o 
   5   8   1        7.88       20.73     14.01 o 
   6   8   1      104.52      120.31     19.59 o 
   7   8   1      142.30      136.77     26.07 o 
   8   8   1        1.77        9.43     17.06 o 
   9   8   1       24.74       30.67     17.25 o 
  10   8   1      103.12       93.51     44.10 o 
  11   8   1       37.90       11.47     20.70 o 
  12   8   1        7.08      -24.67     32.43 o 
   1   9   1        1.90        7.58     10.50 o 
   2   9   1       85.04       78.39     15.48 o 
   3   9   1       21.47       32.83     14.37 o 
   4   9   1       37.83       78.93     24.44 o 
   5   9   1        8.10       19.74     18.49 o 
   6   9   1        0.25       39.72     29.89 o 
   7   9   1        5.98       -3.42     19.53 o 
   8   9   1        0.10        4.70     23.39 o 
   9   9   1        3.16      -12.12     29.98 o 
  10   9   1        1.61       30.23     22.73 o 
   0  10   1        0.81       -8.71     17.10 o 
   1  10   1        0.28        0.70     13.60 o 
   2  10   1       28.41       56.97     17.43 o 
   3  10   1        5.56       34.46     20.35 o 
   4  10   1        0.65       14.59     24.21 o 
   5  10   1       13.99       -0.58     24.26 o 
   6  10   1        9.45       -0.02     29.46 o 
   7  10   1        4.01       26.41     24.19 o 
   8  10   1        2.01      -30.20     21.15 o 
   1  11   1       11.49        3.74     17.54 o 
   2  11   1      102.34       81.59     25.87 o 
   3  11   1       27.24       30.46     23.21 o 
   4  11   1       18.99       51.51     26.52 o 
   5  11   1        0.37      -36.39     24.26 o 
   0   0   2     1696.57     1620.72     70.14 o 
   1   0   2    15654.97    15240.36    458.68 o 
   2   0   2      989.62      939.78     29.98 o 
   3   0   2    12169.11    11061.23    362.69 o 
   4   0   2     1461.85     1446.25     46.71 o 
   5   0   2     1613.11     1650.20     53.65 o 
   6   0   2     1114.82     1283.04     43.25 o 
   7   0   2     4999.65     5236.81    162.99 o 
   8   0   2      569.85      687.55     28.09 o 
   9   0   2       11.28       12.69      7.63 o 
  10   0   2        1.48       14.80      6.59 o 
  11   0   2       19.32        3.08      9.26 o 
  12   0   2      521.91      484.18     34.16 o 
  13   0   2       64.59        1.87     31.08 o 
  14   0   2      105.99       97.77     57.35 o 
  15   0   2       11.23        9.69     24.06 o 
  16   0   2        0.50       26.54     29.23 o 
   1   1   2     1833.60     1790.13     41.00 o 
   2   1   2       87.19       82.41      4.15 o 
   3   1   2        0.01       -1.21      1.55 o 
   4   1   2      804.81      728.86     17.89 o 
   5   1   2      632.25      614.85     16.01 o 
   6   1   2      111.73      130.22      9.16 o 
   7   1   2      561.59      620.41     17.52 o 
   8   1   2       34.00       51.16      5.20 o 
   9   1   2       92.39       85.15      6.27 o 
  10   1   2        5.69       -5.99      6.68 o 
  11   1   2        6.20        8.96      6.21 o 
  12   1   2       13.76       20.18     13.90 o 
  13   1   2        9.88        3.19     13.38 o 
  14   1   2       90.72       76.25     19.99 o 
  15   1   2        0.66        6.40     18.34 o 
  16   1   2       10.04       -7.45     18.01 o 
   0   2   2     1001.37      910.99     30.33 o 
   1   2   2      405.78      446.79     11.74 o 
   2   2   2       49.02       49.99      3.32 o 
   3   2   2        0.06        5.53      1.89 o 
   4   2   2      657.16      711.02     17.88 o 
   5   2   2      463.78      457.58     14.05 o 
   6   2   2        5.60        6.42      2.91 o 
   7   2   2     1844.00     1877.23     44.30 o 
   8   2   2       15.40       21.33      4.16 o 
   9   2   2        6.66        5.56      5.18 o 
  10   2   2       22.08       15.68      7.90 o 
  11   2   2       10.15       -0.15      7.09 o 
  12   2   2       33.15       20.18      9.52 o 
  13   2   2      185.36      170.87     18.43 o 
  14   2   2       91.51       87.51     19.03 o 
  15   2   2       11.26       37.71     18.68 o 
  16   2   2        0.93        8.70     20.47 o 
   1   3   2     4264.20     4127.79     90.63 o 
   2   3   2      496.30      487.06     13.95 o 
   3   3   2      229.84      211.12     10.60 o 
   4   3   2      269.73      282.49     10.39 o 
   5   3   2       20.44       22.37      3.38 o 
   6   3   2       61.98       68.52      5.14 o 
   7   3   2     1140.68     1087.60     28.68 o 
   8   3   2      303.59      299.83     16.69 o 
   9   3   2      505.38      496.40     20.11 o 
  10   3   2        0.75       12.24      7.99 o 
  11   3   2       82.77       63.61     12.33 o 
  12   3   2        1.80        7.79      9.05 o 
  13   3   2       63.23       54.32     13.39 o 
  14   3   2        8.78       14.76     12.86 o 
  15   3   2       21.02       37.77     19.18 o 
  16   3   2        5.93        2.00     27.32 o 
   0   4   2      424.53      434.63     19.79 o 
   1   4   2      747.80      733.23     20.61 o 
   2   4   2      883.28      900.57     23.47 o 
   3   4   2      428.78      449.69     14.52 o 
   4   4   2      147.75      176.70      8.46 o 
   5   4   2      892.89      909.85     24.33 o 
   6   4   2      282.55      312.18     12.29 o 
   7   4   2       20.49       28.80      5.87 o 
   8   4   2      566.87      533.33     25.53 o 
   9   4   2      358.26      386.74     21.55 o 
  10   4   2        4.04       20.37      9.17 o 
  11   4   2       87.66       99.55     12.97 o 
  12   4   2       16.46       11.41     10.23 o 
  13   4   2      322.05      330.49     23.10 o 
  14   4   2        0.36        1.60     13.57 o 
  15   4   2        7.09        9.36     17.68 o 
   1   5   2      103.33       94.95      7.23 o 
   2   5   2      839.90      941.74     25.22 o 
   3   5   2     2160.27     2145.89     51.03 o 
   4   5   2      462.69      479.09     16.75 o 
   5   5   2        8.47       13.54      4.54 o 
   6   5   2      243.44      268.52     14.05 o 
   7   5   2      162.14      169.11     11.56 o 
   8   5   2       11.93       22.14     13.30 o 
   9   5   2      234.04      234.50     17.17 o 
  10   5   2      903.79      907.45     38.70 o 
  11   5   2       66.12       75.64     12.91 o 
  12   5   2      182.87      152.89     16.75 o 
  13   5   2       33.83       39.16     15.56 o 
  14   5   2       31.34       22.56     14.14 o 
  15   5   2        8.66       43.63     15.86 o 
   0   6   2      288.59      338.51     22.62 o 
   1   6   2       44.29       56.14      6.41 o 
   2   6   2        4.07        4.88      4.81 o 
   3   6   2      469.94      482.01     17.73 o 
   4   6   2     1794.11     1807.07     44.80 o 
   5   6   2       49.84       59.00      7.89 o 
   6   6   2      209.33      198.69     12.88 o 
   7   6   2     1340.65     1311.16     68.40 o 
   8   6   2      905.43      939.89     38.40 o 
   9   6   2       34.00       49.52     11.20 o 
  10   6   2     1062.74     1126.01     45.36 o 
  11   6   2        1.59       11.47     11.40 o 
  12   6   2        2.55        2.99     12.01 o 
  13   6   2      109.72       97.20     18.61 o 
  14   6   2       17.32       32.61     14.64 o 
   1   7   2       40.56       38.28      7.47 o 
   2   7   2      791.59      790.01     28.74 o 
   3   7   2       83.07       83.46      8.90 o 
   4   7   2      241.23      254.01     15.25 o 
   5   7   2      119.22      123.71     11.89 o 
   6   7   2       14.19        8.12      8.52 o 
   7   7   2        5.80       -7.24      9.77 o 
   8   7   2      371.64      423.55     26.60 o 
   9   7   2      364.10      390.93     26.81 o 
  10   7   2       37.71       38.08     13.89 o 
  11   7   2       69.48       52.49     14.70 o 
  12   7   2       36.20       44.22     16.09 o 
  13   7   2       15.98       27.00     16.43 o 
   0   8   2        5.93       11.58     10.78 o 
   1   8   2        1.31       -0.27      7.99 o 
   2   8   2       24.31       17.42      8.14 o 
   3   8   2       24.91       26.81      9.24 o 
   4   8   2       51.47       56.14     11.00 o 
   5   8   2       79.70       88.57     14.01 o 
   6   8   2        0.51        0.35     11.57 o 
   7   8   2        4.24        4.09     12.19 o 
   8   8   2       39.23       47.62     15.57 o 
   9   8   2       14.64       15.66     16.77 o 
  10   8   2       62.74       38.74     18.32 o 
  11   8   2        5.18       29.31     18.70 o 
  12   8   2       16.27       48.12     24.77 o 
   1   9   2        2.57       10.37     10.75 o 
   2   9   2        0.63       -9.28     11.58 o 
   3   9   2        2.52       20.01     13.53 o 
   4   9   2       10.13       16.17     16.38 o 
   5   9   2        5.28       21.12     25.97 o 
   6   9   2        3.43       -7.31     24.78 o 
   7   9   2        0.90       -2.25     17.98 o 
   8   9   2        8.77       28.07     30.00 o 
   9   9   2       22.38       70.92     22.39 o 
  10   9   2       70.05      100.31     25.44 o 
   0  10   2       55.60       53.57     20.69 o 
   1  10   2        0.00       -3.80     13.44 o 
   2  10   2       73.88       50.32     18.03 o 
   3  10   2       32.97       20.40     20.31 o 
   4  10   2       20.49       28.82     20.84 o 
   5  10   2        9.32        3.68     22.25 o 
   6  10   2        1.54        4.75     20.71 o 
   7  10   2        6.97       39.88     27.07 o 
   8  10   2        0.03       -0.32     37.37 o 
   1  11   2        3.13        1.58     21.29 o 
   2  11   2       30.73       63.71     24.77 o 
   3  11   2        2.02       22.67     24.26 o 
   4  11   2        9.60       36.69     29.18 o 
   5  11   2       19.63        7.71     42.36 o 
   1   1   3     9577.06     9413.40    201.16 o 
   2   1   3      577.82      582.09     15.66 o 
   3   1   3     1531.48     1580.46     37.14 o 
   4   1   3     3606.50     3454.02     75.77 o 
   5   1   3      971.36      945.20     22.99 o 
   6   1   3      184.59      199.83      8.06 o 
   7   1   3     1088.47     1220.76     29.76 o 
   8   1   3        8.35        3.85      3.70 o 
   9   1   3       55.12       68.95      6.63 o 
  10   1   3     1017.14     1043.64     31.80 o 
  11   1   3       27.52       14.08      6.85 o 
  12   1   3      115.47      109.58     13.67 o 
  13   1   3      153.76      130.02     18.69 o 
  14   1   3        8.94       19.74     15.59 o 
  15   1   3       11.67        6.34     17.82 o 
  16   1   3        5.86       11.88     19.30 o 
   0   2   3     1244.95     1084.39     35.62 o 
   1   2   3    14608.88    14280.69    318.77 o 
   2   2   3      440.56      412.19     12.05 o 
   3   2   3     4003.90     3794.34     83.15 o 
   4   2   3     3778.12     3701.51     81.50 o 
   5   2   3     1694.55     1651.37     38.37 o 
   6   2   3       39.36       39.16      4.83 o 
   7   2   3       68.99       87.94      5.73 o 
   8   2   3      281.52      291.02     13.50 o 
   9   2   3      276.15      264.29     13.44 o 
  10   2   3      639.61      651.61     24.22 o 
  11   2   3        5.02        7.06      7.30 o 
  12   2   3      474.63      423.55     26.73 o 
  13   2   3      149.72      179.74     18.66 o 
  14   2   3      111.48      103.62     16.76 o 
  15   2   3       59.65       24.94     18.86 o 
  16   2   3       37.84       59.73     21.79 o 
   1   3   3      976.40     1011.59     24.74 o 
   2   3   3       33.89       29.58      4.91 o 
   3   3   3     1216.86     1179.34     28.35 o 
   4   3   3      778.54      735.88     19.45 o 
   5   3   3      345.43      371.53     12.30 o 
   6   3   3       96.85       87.18      5.76 o 
   7   3   3        0.03        3.97      4.32 o 
   8   3   3       60.15       81.80      9.64 o 
   9   3   3      464.30      410.48     18.04 o 
  10   3   3     1970.68     1846.05     54.02 o 
  11   3   3      190.13      191.64     19.55 o 
  12   3   3        6.80       -6.77      8.88 o 
  13   3   3       86.44      111.89     15.50 o 
  14   3   3       13.04        9.39     13.54 o 
  15   3   3        2.88       18.25     17.38 o 
  16   3   3       22.47       25.34     40.17 o 
   0   4   3     1342.50     1427.00     48.84 o 
   1   4   3       81.33       76.56      5.98 o 
   2   4   3       32.66       36.94      4.73 o 
   3   4   3      190.79      225.35     10.05 o 
   4   4   3     3916.16     3966.52     88.66 o 
   5   4   3       39.13       48.10      4.85 o 
   6   4   3       83.44      115.91      9.57 o 
   7   4   3      545.87      521.96     20.14 o 
   8   4   3      228.59      195.14     12.01 o 
   9   4   3      108.24      111.63      9.92 o 
  10   4   3      772.20      735.65     32.91 o 
  11   4   3       66.81       52.80     11.05 o 
  12   4   3       53.72       51.54     11.44 o 
  13   4   3       35.73       51.88     12.84 o 
  14   4   3       65.45       59.16     15.21 o 
  15   4   3       40.71       29.41     16.34 o 
   1   5   3      342.06      336.86     13.05 o 
   2   5   3     1235.96     1312.97     34.63 o 
   3   5   3      183.30      234.03     10.81 o 
   4   5   3      339.73      407.69     16.00 o 
   5   5   3        1.68        7.38      4.88 o 
   6   5   3       70.02       77.73      8.12 o 
   7   5   3        0.00       -0.15      5.49 o 
   8   5   3      405.93      447.36     21.64 o 
   9   5   3        1.02        5.34      8.83 o 
  10   5   3       19.77       18.53      9.90 o 
  11   5   3      202.47      232.76     19.25 o 
  12   5   3       51.37       57.35     13.47 o 
  13   5   3        8.41      -14.11     11.73 o 
  14   5   3       10.22        4.88     14.83 o 
  15   5   3       13.55       33.90     18.77 o 
   0   6   3     1083.42     1036.80     39.85 o 
   1   6   3      293.64      350.29     14.50 o 
   2   6   3      173.98      174.73     10.08 o 
   3   6   3        2.86        4.69      5.10 o 
   4   6   3        7.87        8.69      5.50 o 
   5   6   3      160.54      162.27     18.69 o 
   6   6   3        1.06        1.98      6.20 o 
   7   6   3        4.30       11.09      7.61 o 
   8   6   3       12.32       29.31      9.52 o 
   9   6   3      207.54      240.58     19.53 o 
  10   6   3       45.74       34.42     13.04 o 
  11   6   3       52.74       31.95     11.97 o 
  12   6   3      101.84      109.46     15.49 o 
  13   6   3        3.75        1.69     13.73 o 
  14   6   3        0.53       18.64     15.16 o 
   1   7   3        1.99        2.31      6.59 o 
   2   7   3      106.46      107.56     10.26 o 
   3   7   3      406.67      386.07     20.06 o 
   4   7   3      137.39      129.92     13.09 o 
   5   7   3        0.11       15.50      8.49 o 
   6   7   3      168.15      183.07     18.67 o 
   7   7   3        2.43        9.03     10.89 o 
   8   7   3       30.60       19.01     13.25 o 
   9   7   3       15.51       25.68     13.33 o 
  10   7   3        1.34       10.69     19.32 o 
  11   7   3      302.83      284.29     26.95 o 
  12   7   3       10.82       40.56     16.81 o 
  13   7   3       16.42       34.73     16.84 o 
   0   8   3      140.10      142.66     19.97 o 
   1   8   3        1.37       -2.46      7.86 o 
   2   8   3      110.19      126.49     11.99 o 
   3   8   3       18.88       13.29      8.68 o 
   4   8   3      117.03      131.26     14.97 o 
   5   8   3        8.18       16.94     11.19 o 
   6   8   3       65.29       61.66     15.21 o 
   7   8   3       39.95       55.48     15.05 o 
   8   8   3       11.97       24.37     14.15 o 
   9   8   3        2.15       11.17     16.23 o 
  10   8   3      168.69      181.89     22.71 o 
  11   8   3        0.17      -21.83     19.60 o 
  12   8   3       11.99       19.21     21.39 o 
   1   9   3       35.23       31.18     12.25 o 
   2   9   3      277.65      330.24     24.45 o 
   3   9   3        5.44        4.59     13.30 o 
   4   9   3        0.91       -0.21     17.47 o 
   5   9   3       11.90       -0.09     18.13 o 
   6   9   3        2.51        2.70     22.94 o 
   7   9   3       12.13       24.68     21.09 o 
   8   9   3       12.32      -10.97     18.97 o 
   9   9   3       13.48       15.96     28.32 o 
  10   9   3        5.09       -5.99     20.65 o 
   0  10   3      558.81      630.37     61.17 o 
   1  10   3      212.58      242.41     22.98 o 
   2  10   3       12.78       42.13     17.79 o 
   3  10   3       54.49        6.19     17.16 o 
   4  10   3        5.47       26.56     23.89 o 
   5  10   3       21.78       37.95     22.06 o 
   6  10   3       47.46       31.11     23.31 o 
   7  10   3        5.44       10.05     20.81 o 
   8  10   3       16.89       31.43     33.92 o 
   1  11   3      136.18      196.80     27.03 o 
   2  11   3        3.46       12.88     20.18 o 
   3  11   3        0.16       21.65     27.83 o 
   4  11   3        7.65      -35.99     26.64 o 
   5  11   3        1.28      -18.84     24.13 o 
   0   0   4      326.11      288.60     14.94 o 
   1   0   4     9520.22     9248.66    279.14 o 
   2   0   4     7314.26     7409.07    224.83 o 
   3   0   4     8770.74     8555.52    285.92 o 
   4   0   4       10.18       16.69      4.09 o 
   5   0   4     1203.66     1249.54     45.68 o 
   6   0   4       61.92       93.71      9.26 o 
   7   0   4      985.70      972.25     34.76 o 
   8   0   4      115.13      100.97      9.74 o 
   9   0   4       20.43       31.99      6.83 o 
  10   0   4      319.01      318.97     24.16 o 
  11   0   4      516.13      457.32     47.05 o 
  12   0   4      369.26      332.10     32.06 o 
  13   0   4       96.36      105.52     23.89 o 
  14   0   4        9.86      -15.75     21.19 o 
  15   0   4        6.06       32.90     26.44 o 
  16   0   4       17.18       49.34     28.70 o 
   1   1   4      224.38      198.97      6.02 o 
   2   1   4    15184.83    14951.00    319.05 o 
   3   1   4     6101.40     5922.79    140.12 o 
   4   1   4     3247.05     3212.22     73.86 o 
   5   1   4      852.59      876.38     21.64 o 
   6   1   4     2140.19     2273.77     51.86 o 
   7   1   4       94.32       82.53      6.09 o 
   8   1   4       21.31       34.32      5.77 o 
   9   1   4       39.83       58.58      6.90 o 
  10   1   4        7.22       15.61      5.92 o 
  11   1   4      109.67      129.63     12.53 o 
  12   1   4        4.07        5.93      7.74 o 
  13   1   4        4.31       -1.82      9.93 o 
  14   1   4        0.14      -14.36     13.90 o 
  15   1   4        9.05       20.73     17.67 o 
  16   1   4       17.97        7.25     19.57 o 
   0   2   4    79993.98    74195.78   2445.69 o 
   1   2   4    49634.97    46671.78    991.83 o 
   2   2   4     3092.92     2797.44     61.80 o 
   3   2   4      249.53      249.14      9.09 o 
   4   2   4       98.29      111.02      6.53 o 
   5   2   4      791.02      790.07     22.67 o 
   6   2   4     3589.95     3648.92     84.87 o 
   7   2   4      359.99      321.61     12.61 o 
   8   2   4      991.85      943.99     28.34 o 
   9   2   4      601.12      576.02     21.48 o 
  10   2   4      144.68      180.14     13.72 o 
  11   2   4      332.74      307.18     16.69 o 
  12   2   4        0.35       14.89      9.54 o 
  13   2   4        0.45       15.85     11.11 o 
  14   2   4        9.23       18.64     13.13 o 
  15   2   4        0.38       16.70     18.34 o 
  16   2   4       24.16       23.38     23.59 o 
   1   3   4     3088.52     2806.30     62.68 o 
   2   3   4      113.13      115.79      5.98 o 
   3   3   4       13.41       11.43      2.99 o 
   4   3   4      101.30       83.30      7.87 o 
   5   3   4      340.92      390.01     14.25 o 
   6   3   4      420.37      447.85     16.95 o 
   7   3   4     1405.72     1369.58     37.78 o 
   8   3   4      259.67      302.91     16.96 o 
   9   3   4      228.19      239.01     13.28 o 
  10   3   4      735.43      688.02     26.01 o 
  11   3   4      108.11      117.68     12.74 o 
  12   3   4       30.06       21.09      9.99 o 
  13   3   4       24.68       21.53     12.17 o 
  14   3   4       10.62       44.96     14.76 o 
  15   3   4      162.51      195.62     22.68 o 
  16   3   4       51.92       91.92     30.31 o 
   0   4   4      392.89      379.37     18.01 o 
   1   4   4        0.10       -0.99      3.10 o 
   2   4   4      202.81      220.27     11.22 o 
   3   4   4      355.24      388.25     13.40 o 
   4   4   4       92.19      102.25      6.43 o 
   5   4   4      333.30      367.52     13.06 o 
   6   4   4       33.48       46.38      6.32 o 
   7   4   4      128.90      137.82      9.72 o 
   8   4   4       34.52       27.30      6.35 o 
   9   4   4      575.23      544.30     23.46 o 
  10   4   4       34.06       38.47      9.78 o 
  11   4   4        2.21        7.06      9.38 o 
  12   4   4       20.28       31.49     11.27 o 
  13   4   4       22.08       19.69     14.28 o 
  14   4   4       19.39       20.48     14.29 o 
  15   4   4        0.00        9.18     15.52 o 
   1   5   4      140.97      141.63      7.99 o 
   2   5   4      478.21      482.04     18.01 o 
   3   5   4      327.87      374.44     14.76 o 
   4   5   4       92.21      118.95      7.83 o 
   5   5   4       55.09       74.72     10.05 o 
   6   5   4      148.23      135.90     13.66 o 
   7   5   4        6.86       12.28      6.03 o 
   8   5   4       24.40       23.97      6.95 o 
   9   5   4      278.61      299.39     21.90 o 
  10   5   4      383.47      363.50     22.88 o 
  11   5   4       37.03       46.19     11.61 o 
  12   5   4        2.55       -5.93     10.54 o 
  13   5   4        2.65        5.95     11.83 o 
  14   5   4        0.23       -6.86     14.56 o 
   0   6   4       49.04       59.34     12.80 o 
   1   6   4      102.24      129.75     11.07 o 
   2   6   4        8.06        4.07      5.26 o 
   3   6   4       58.53       71.80      7.93 o 
   4   6   4      211.89      240.34     17.44 o 
   5   6   4      133.84      158.25     17.68 o 
   6   6   4       14.42       14.65      6.75 o 
   7   6   4       19.52       10.77      7.31 o 
   8   6   4       56.09       41.96     11.31 o 
   9   6   4      161.08      160.12     18.18 o 
  10   6   4      455.68      478.72     29.48 o 
  11   6   4       26.10       28.39     13.08 o 
  12   6   4       43.65       37.03     13.96 o 
  13   6   4        8.88       24.34     14.64 o 
  14   6   4       74.48       89.86     20.58 o 
   1   7   4      136.83      139.86     12.04 o 
   2   7   4        1.07       -7.76      6.34 o 
   3   7   4      344.16      339.06     20.13 o 
   4   7   4        0.62       -0.20      8.50 o 
   5   7   4       18.47       26.44      9.89 o 
   6   7   4       14.01       13.51      8.86 o 
   7   7   4       15.88       14.13     11.56 o 
   8   7   4       24.97       46.59     14.04 o 
   9   7   4       94.92      115.99     18.05 o 
  10   7   4        1.16        7.93     15.34 o 
  11   7   4        6.55       33.48     15.34 o 
  12   7   4       15.50        4.84     16.31 o 
  13   7   4      161.25      196.79     30.93 o 
   0   8   4      256.78      284.37     24.33 o 
   1   8   4        5.16        7.90      7.82 o 
   2   8   4        7.51       22.94      8.96 o 
   3   8   4      116.83      125.67     14.66 o 
   4   8   4       10.40       10.02      9.84 o 
   5   8   4        5.51       10.17     10.08 o 
   6   8   4       66.27      103.56     21.56 o 
   7   8   4       12.20      -21.49     15.82 o 
   8   8   4       33.06       42.14     14.83 o 
   9   8   4       92.30      138.27     24.98 o 
  10   8   4        0.77       25.13     17.91 o 
  11   8   4       25.02       60.89     16.79 o 
  12   8   4       15.00       37.15     24.68 o 
   1   9   4      187.46      191.32     17.83 o 
   2   9   4       59.77       67.13     13.86 o 
   3   9   4      222.52      213.36     21.52 o 
   4   9   4      100.92      124.48     18.98 o 
   5   9   4      150.83      149.84     24.87 o 
   6   9   4       50.98       58.05     18.47 o 
   7   9   4      139.21      154.75     30.23 o 
   8   9   4        0.26       -7.08     19.82 o 
   9   9   4       87.68       94.57     23.62 o 
  10   9   4       10.28       82.17     32.04 o 
   0  10   4       24.37       26.35     21.06 o 
   1  10   4      459.50      485.30     34.71 o 
   2  10   4       40.78       35.66     19.82 o 
   3  10   4        0.05       -6.46     15.03 o 
   4  10   4       21.98       46.81     24.27 o 
   5  10   4       80.07      130.40     37.64 o 
   6  10   4       24.45       51.82     23.18 o 
   7  10   4        2.30       23.52     21.64 o 
   1  11   4       23.07       51.60     24.04 o 
   2  11   4        0.23       20.38     25.18 o 
   3  11   4        0.28       16.93     23.06 o 
   4  11   4        1.09      -20.91     20.19 o 
   5  11   4        1.81       51.63     35.45 o 
   1   1   5     4114.66     4009.17     86.85 o 
   2   1   5       21.32       23.59      2.17 o 
   3   1   5      972.19      947.18     22.42 o 
   4   1   5      541.21      589.10     16.05 o 
   5   1   5       63.42       70.69      4.23 o 
   6   1   5      469.17      507.33     14.95 o 
   7   1   5     1259.03     1290.70     32.80 o 
   8   1   5        0.21        1.07      4.06 o 
   9   1   5      527.70      559.94     20.40 o 
  10   1   5        0.17       -3.34      5.75 o 
  11   1   5      155.24      182.44     14.84 o 
  12   1   5        8.77       15.69      8.34 o 
  13   1   5       15.24       19.45     10.47 o 
  14   1   5       18.74       12.71     11.80 o 
  15   1   5       55.61       24.41     19.65 o 
  16   1   5       10.08        9.85     20.10 o 
   0   2   5    58656.71    56387.46   1863.89 o 
   1   2   5        0.18        7.89      2.29 o 
   2   2   5     4107.92     4144.55     90.49 o 
   3   2   5     5587.65     5304.71    127.05 o 
   4   2   5      182.93      192.60      9.09 o 
   5   2   5       30.81       43.40      4.72 o 
   6   2   5      574.20      594.92     19.76 o 
   7   2   5      256.55      254.60     14.88 o 
   8   2   5      342.26      344.94     21.14 o 
   9   2   5       65.53       67.12      7.92 o 
  10   2   5       95.34      100.62      9.44 o 
  11   2   5      140.84      138.60     12.03 o 
  12   2   5        0.59        2.89      9.24 o 
  13   2   5       89.43       72.16     14.29 o 
  14   2   5      109.27       70.55     15.16 o 
  15   2   5        1.97       -1.45     18.33 o 
  16   2   5       54.74       57.42     31.63 o 
   1   3   5     1191.49     1141.65     27.48 o 
   2   3   5    14507.87    14388.81    322.69 o 
   3   3   5     1911.11     1899.06     45.77 o 
   4   3   5      728.34      770.97     21.46 o 
   5   3   5      109.63      138.41      8.54 o 
   6   3   5      473.13      510.03     18.52 o 
   7   3   5      456.26      474.02     24.35 o 
   8   3   5      879.93      877.00     27.98 o 
   9   3   5      859.10      872.64     35.03 o 
  10   3   5      421.23      386.16     19.81 o 
  11   3   5        5.41        9.21      7.84 o 
  12   3   5      348.91      364.11     24.33 o 
  13   3   5        5.15       15.53     15.23 o 
  14   3   5       23.01       20.13     14.35 o 
  15   3   5        1.53       34.64     21.98 o 
   0   4   5      115.77      128.01     12.21 o 
   1   4   5     1278.63     1249.96     31.82 o 
   2   4   5     1133.09     1095.06     28.61 o 
   3   4   5      750.03      665.27     18.82 o 
   4   4   5      427.11      468.52     15.05 o 
   5   4   5      856.32      921.60     27.93 o 
   6   4   5      682.12      672.64     24.35 o 
   7   4   5       14.15        6.42      5.21 o 
   8   4   5     1319.10     1195.46     35.62 o 
   9   4   5      290.96      253.05     14.33 o 
  10   4   5       87.22       90.68     10.70 o 
  11   4   5       17.83       32.71     10.12 o 
  12   4   5       55.14       52.88     11.90 o 
  13   4   5       74.08       46.70     15.99 o 
  14   4   5        1.28       -5.17     13.64 o 
  15   4   5       24.73       41.06     16.44 o 
   1   5   5      348.26      369.11     14.27 o 
   2   5   5       26.00       46.82      5.60 o 
   3   5   5       16.09       25.78      5.05 o 
   4   5   5      437.78      444.41     17.87 o 
   5   5   5      340.87      333.91     15.81 o 
   6   5   5      235.22      258.68     13.94 o 
   7   5   5      265.93      229.13     13.45 o 
   8   5   5      790.14      730.21     27.11 o 
   9   5   5      143.87      151.61     13.48 o 
  10   5   5      188.34      172.18     17.61 o 
  11   5   5      127.12      146.00     15.59 o 
  12   5   5       23.82       10.22     11.08 o 
  13   5   5       23.31       25.19     12.64 o 
  14   5   5       10.69       13.68     14.44 o 
   0   6   5      269.72      306.48     22.19 o 
   1   6   5      265.23      252.17     14.63 o 
   2   6   5        4.38        4.74      6.88 o 
   3   6   5       12.13       15.86      6.11 o 
   4   6   5       11.24        8.22      8.07 o 
   5   6   5       23.06       24.46      7.99 o 
   6   6   5       39.26       38.10      8.87 o 
   7   6   5      573.35      613.95     26.50 o 
   8   6   5        0.45        4.82      8.53 o 
   9   6   5       19.98       28.39     12.25 o 
  10   6   5        0.03        1.59     12.45 o 
  11   6   5       10.04       21.82     12.63 o 
  12   6   5        3.07        5.93     14.45 o 
  13   6   5        7.64       14.90     15.51 o 
  14   6   5        1.14        0.50     18.99 o 
   1   7   5      265.32      251.46     15.91 o 
   2   7   5      122.00      152.47     14.01 o 
   3   7   5       11.49        4.42      7.41 o 
   4   7   5       13.30       17.42      8.67 o 
   5   7   5       41.31       28.77      9.87 o 
   6   7   5        1.51       20.21      9.07 o 
   7   7   5       29.25       43.69     11.76 o 
   8   7   5      367.14      340.33     32.15 o 
   9   7   5      150.60      163.18     21.07 o 
  10   7   5       27.18       21.07     14.77 o 
  11   7   5        0.31       12.55     14.97 o 
  12   7   5        0.13       19.43     16.33 o 
  13   7   5        8.20       49.25     31.94 o 
   0   8   5      123.85      107.85     15.84 o 
   1   8   5        0.82        9.97      8.28 o 
   2   8   5       31.71       61.21     12.71 o 
   3   8   5       31.49       50.06     11.09 o 
   4   8   5       41.90       50.69     12.45 o 
   5   8   5       33.38       55.18     11.82 o 
   6   8   5      300.26      294.09     24.26 o 
   7   8   5       79.52       92.59     18.34 o 
   8   8   5       88.40       80.37     17.46 o 
   9   8   5       26.01       15.49     14.89 o 
  10   8   5       19.33       40.88     16.43 o 
  11   8   5        5.11       24.49     19.70 o 
   1   9   5      115.44      128.65     16.15 o 
   2   9   5       29.34       26.37     11.69 o 
   3   9   5        0.26       -0.90     11.23 o 
   4   9   5       18.58       17.07     11.66 o 
   5   9   5       70.40       70.02     15.27 o 
   6   9   5      129.18       95.31     18.29 o 
   7   9   5        1.74        3.09     14.66 o 
   8   9   5        1.71       25.20     16.11 o 
   9   9   5        3.87        2.31     19.80 o 
  10   9   5       40.91       59.78     46.38 o 
   0  10   5       82.86      114.55     32.96 o 
   1  10   5       55.53       55.45     21.65 o 
   2  10   5        2.63       10.41     15.82 o 
   3  10   5        6.73        0.45     15.56 o 
   4  10   5       50.55       68.64     20.85 o 
   5  10   5       25.33       65.89     23.43 o 
   6  10   5        3.61       12.18     21.58 o 
   7  10   5       40.55       59.27     24.23 o 
   1  11   5        0.92      -19.99     19.01 o 
   2  11   5        1.03       50.49     20.10 o 
   3  11   5        0.25       30.26     23.51 o 
   4  11   5        6.73       52.31     24.19 o 
   5  11   5       16.79       38.42     37.59 o 
   0   0   6      797.24      763.02     36.25 o 
   1   0   6     2380.63     2246.80     77.01 o 
   2   0   6      989.01      935.67     31.31 o 
   3   0   6     3166.27     2841.71     88.77 o 
   4   0   6     3118.83     3270.29    102.27 o 
   5   0   6       26.83       31.41      6.03 o 
   6   0   6      551.55      585.97     23.33 o 
   7   0   6      719.97      682.35     27.17 o 
   8   0   6       96.34       94.36      9.08 o 
   9   0   6       74.22       85.63     12.48 o 
  10   0   6        2.29       -0.64      8.13 o 
  11   0   6      453.83      450.22     31.73 o 
  12   0   6      100.63       97.78     22.39 o 
  13   0   6      324.54      288.07     27.83 o 
  14   0   6      237.71      208.66     32.73 o 
  15   0   6        0.17       17.47     26.87 o 
  16   0   6       19.68       43.17     33.27 o 
   1   1   6     2748.76     2659.26     58.43 o 
   2   1   6       13.51       16.93      3.57 o 
   3   1   6      443.55      422.34     11.72 o 
   4   1   6        0.08        4.76      3.08 o 
   5   1   6       35.33       60.13      4.84 o 
   6   1   6       43.56       39.43      4.19 o 
   7   1   6       77.92       76.34      5.34 o 
   8   1   6       96.92       88.48      9.56 o 
   9   1   6      380.85      406.92     17.20 o 
  10   1   6      110.14      123.02     11.09 o 
  11   1   6       41.64       29.35      8.41 o 
  12   1   6        0.02        9.57      7.99 o 
  13   1   6       36.40       29.99     11.38 o 
  14   1   6       59.94       72.62     15.33 o 
  15   1   6        2.80        1.65     17.62 o 
  16   1   6        3.76       39.71     24.77 o 
   0   2   6    11693.84    11168.02    373.25 o 
   1   2   6      479.65      489.41     13.10 o 
   2   2   6      443.12      408.06     11.64 o 
   3   2   6     3613.03     3355.93     77.94 o 
   4   2   6      383.24      386.16     16.74 o 
   5   2   6      750.89      789.52     23.67 o 
   6   2   6      909.17      947.14     27.17 o 
   7   2   6      410.26      426.63     17.68 o 
   8   2   6      244.57      273.63     13.48 o 
   9   2   6      277.00      267.98     14.06 o 
  10   2   6      383.97      400.25     18.23 o 
  11   2   6      422.82      369.64     19.18 o 
  12   2   6      264.94      242.78     17.25 o 
  13   2   6       13.77       25.15     12.18 o 
  14   2   6       23.37       18.28     13.29 o 
  15   2   6       12.33       34.45     16.02 o 
  16   2   6       36.10        0.11     29.07 o 
   1   3   6     1653.19     1467.45     36.34 o 
   2   3   6       15.07       15.59      3.09 o 
   3   3   6     7915.95     8405.45    182.22 o 
   4   3   6        1.14        3.91      3.27 o 
   5   3   6      113.61      132.92      8.43 o 
   6   3   6      173.64      186.37     10.62 o 
   7   3   6        5.14       13.69      5.14 o 
   8   3   6      248.32      266.83     14.74 o 
   9   3   6      738.06      594.91     23.05 o 
  10   3   6       25.28       26.20      7.29 o 
  11   3   6      959.86      989.95     35.25 o 
  12   3   6       26.92       19.94     11.07 o 
  13   3   6        4.15        7.48     13.34 o 
  14   3   6       59.37       61.40     15.28 o 
  15   3   6      108.05      110.33     18.63 o 
   0   4   6       91.78      119.36     11.69 o 
   1   4   6      390.20      383.15     13.89 o 
   2   4   6        3.38       13.50      3.51 o 
   3   4   6     1517.80     1483.66     37.72 o 
   4   4   6      320.61      361.06     12.72 o 
   5   4   6      157.11      184.59     10.52 o 
   6   4   6       36.50       42.88      6.39 o 
   7   4   6       91.59       96.86      8.53 o 
   8   4   6        0.04       -7.93      5.31 o 
   9   4   6     1246.73     1155.42     35.90 o 
  10   4   6      164.75      168.68     19.06 o 
  11   4   6       86.30       84.90     11.98 o 
  12   4   6      166.15      173.62     21.24 o 
  13   4   6       90.26      121.47     18.06 o 
  14   4   6       14.05       14.03     14.70 o 
  15   4   6       12.81       52.34     16.74 o 
   1   5   6     1221.56     1203.76     34.62 o 
   2   5   6      451.42      461.36     16.87 o 
   3   5   6       94.66      122.87      9.67 o 
   4   5   6       59.10       66.46      7.27 o 
   5   5   6        7.77        8.73      5.60 o 
   6   5   6      203.40      189.78     13.17 o 
   7   5   6       65.99       69.59      8.42 o 
   8   5   6       37.07       33.91     10.37 o 
   9   5   6       87.28      101.17     10.35 o 
  10   5   6       67.49       67.42     11.85 o 
  11   5   6        0.02        1.02     10.20 o 
  12   5   6       13.82        3.80     14.23 o 
  13   5   6       23.20       17.47     15.39 o 
  14   5   6        0.25       22.54     16.07 o 
   0   6   6      137.09      148.73     15.58 o 
   1   6   6        2.58       -2.74      6.03 o 
   2   6   6      155.25      139.90     12.19 o 
   3   6   6      187.40      188.58     13.16 o 
   4   6   6        3.29        8.50      7.15 o 
   5   6   6        9.57        8.96      7.46 o 
   6   6   6        1.34        2.76      7.88 o 
   7   6   6       15.72        8.62      8.11 o 
   8   6   6      113.45      114.34     12.74 o 
   9   6   6      158.81      156.78     22.53 o 
  10   6   6        4.44       14.32     12.58 o 
  11   6   6       17.25       16.59     13.73 o 
  12   6   6        2.68       19.97     15.06 o 
  13   6   6      154.90      175.40     22.70 o 
   1   7   6        5.45       14.62      7.56 o 
   2   7   6        0.27       -2.40      7.83 o 
   3   7   6       40.27       42.93     10.30 o 
   4   7   6        4.46        4.14      8.15 o 
   5   7   6       52.34       68.79     11.22 o 
   6   7   6       79.71       75.26     11.75 o 
   7   7   6       26.96       26.04     10.51 o 
   8   7   6        2.45       -2.15     12.46 o 
   9   7   6      197.49      197.70     22.18 o 
  10   7   6      215.42      198.53     27.68 o 
  11   7   6       10.85       -8.62     15.83 o 
  12   7   6        4.83        9.07     16.03 o 
   0   8   6      206.87      213.88     35.78 o 
   1   8   6       15.95       32.33     10.39 o 
   2   8   6        0.17       14.79     10.12 o 
   3   8   6      181.84      194.00     17.25 o 
   4   8   6      104.49       55.86     11.54 o 
   5   8   6        0.99        5.81     10.16 o 
   6   8   6        6.12       16.83     10.47 o 
   7   8   6      330.47      366.75     32.74 o 
   8   8   6       10.07       35.95     16.31 o 
   9   8   6       62.09       84.56     19.06 o 
  10   8   6       49.63       49.46     21.92 o 
  11   8   6       14.72       21.28     17.84 o 
   1   9   6       22.72       43.91     13.19 o 
   2   9   6       28.84       30.80     12.39 o 
   3   9   6       27.44       24.80     11.89 o 
   4   9   6       42.42       29.48     12.46 o 
   5   9   6        0.27       -0.47     11.27 o 
   6   9   6        0.97      -15.72     13.47 o 
   7   9   6       14.50       42.49     15.69 o 
   8   9   6       69.60       92.33     23.35 o 
   9   9   6        1.74       28.02     17.50 o 
  10   9   6       17.37       13.02     32.34 o 
   0  10   6        0.05        2.76     24.03 o 
   1  10   6       22.22       56.88     18.77 o 
   2  10   6       56.95       69.01     17.23 o 
   3  10   6       17.52       20.78     15.88 o 
   4  10   6       15.23       24.09     19.02 o 
   5  10   6        7.29       15.60     21.28 o 
   6  10   6        0.02       -6.64     20.02 o 
   7  10   6        0.44       22.00     21.32 o 
   1  11   6        1.94       13.61     21.53 o 
   2  11   6        3.88       19.79     19.80 o 
   3  11   6       10.43       13.88     20.66 o 
   4  11   6        0.09      -12.37     36.18 o 
   1   1   7       37.91       40.67      3.02 o 
   2   1   7     1304.79     1346.20     31.16 o 
   3   1   7       19.02       26.55      2.87 o 
   4   1   7     1165.24     1145.10     27.38 o 
   5   1   7      246.61      301.27     13.52 o 
   6   1   7       62.37       55.71      4.64 o 
   7   1   7      227.29      238.15     10.65 o 
   8   1   7      249.27      298.93     14.80 o 
   9   1   7      334.73      331.78     16.37 o 
  10   1   7     1304.27     1146.09     45.43 o 
  11   1   7      551.95      608.07     27.71 o 
  12   1   7      369.15      356.92     21.08 o 
  13   1   7        0.38       21.60      9.42 o 
  14   1   7        0.09       -7.82     12.43 o 
  15   1   7       16.32       25.55     17.37 o 
  16   1   7        1.20       31.41     28.80 o 
   0   2   7      309.06      330.45     14.05 o 
   1   2   7      385.85      398.83     11.53 o 
   2   2   7     1194.42     1152.72     28.33 o 
   3   2   7        0.01        2.92      2.50 o 
   4   2   7     1381.87     1398.96     36.87 o 
   5   2   7     3337.78     3366.58     82.96 o 
   6   2   7      694.41      723.03     22.57 o 
   7   2   7      180.59      191.51     11.34 o 
   8   2   7      418.56      432.26     19.44 o 
   9   2   7      521.16      494.64     21.35 o 
  10   2   7      279.29      288.23     16.30 o 
  11   2   7      245.88      246.15     16.40 o 
  12   2   7      154.06      132.66     13.74 o 
  13   2   7        0.01       -1.06     11.45 o 
  14   2   7        9.74        8.96     13.96 o 
  15   2   7        0.01       -0.66     14.44 o 
   1   3   7        8.17       28.39      4.55 o 
   2   3   7     2146.71     2265.61     51.71 o 
   3   3   7     2680.46     2681.42     60.60 o 
   4   3   7     3281.42     3307.20     77.78 o 
   5   3   7      614.03      694.42     22.45 o 
   6   3   7      168.24      179.84     10.24 o 
   7   3   7        8.50       19.94      6.21 o 
   8   3   7      177.27      194.36     11.86 o 
   9   3   7      311.87      281.66     15.00 o 
  10   3   7      115.06      101.52     10.57 o 
  11   3   7        5.70        9.07      7.97 o 
  12   3   7      445.70      401.54     27.74 o 
  13   3   7       53.51       77.17     15.13 o 
  14   3   7        1.54       -6.33     13.30 o 
  15   3   7        0.00       17.96     14.53 o 
   0   4   7      460.87      440.60     23.85 o 
   1   4   7      785.58      847.25     25.64 o 
   2   4   7      657.05      686.70     19.09 o 
   3   4   7        3.36        9.32      3.92 o 
   4   4   7      147.55      145.86      8.36 o 
   5   4   7       39.20       48.10      6.06 o 
   6   4   7        3.74        9.25      5.68 o 
   7   4   7      812.76      747.67     25.55 o 
   8   4   7      107.79       94.14      8.91 o 
   9   4   7       88.98      104.49     10.17 o 
  10   4   7       25.50       26.58      7.81 o 
  11   4   7        0.54        1.37      9.22 o 
  12   4   7       85.92       76.81     13.96 o 
  13   4   7        7.67       15.24     13.01 o 
  14   4   7       10.12       22.18     14.46 o 
  15   4   7        0.94      -20.00     18.02 o 
   1   5   7      223.16      223.17     12.97 o 
   2   5   7        3.55        0.70      5.11 o 
   3   5   7       14.63       14.26      5.34 o 
   4   5   7        6.65       12.61      6.26 o 
   5   5   7        0.03        1.94      5.67 o 
   6   5   7       30.06       33.37      7.90 o 
   7   5   7       76.68       67.97     10.80 o 
   8   5   7        7.14       19.30      7.46 o 
   9   5   7       30.22       33.38      8.60 o 
  10   5   7        2.95       -2.77      9.40 o 
  11   5   7       53.84       68.97     18.48 o 
  12   5   7        1.71       -2.59     11.81 o 
  13   5   7       23.25       33.73     17.35 o 
  14   5   7        4.43       31.58     16.75 o 
   0   6   7     1140.51     1069.14     46.79 o 
   1   6   7        2.35        5.40      6.05 o 
   2   6   7        2.08        0.92      5.85 o 
   3   6   7      117.24       97.78     11.74 o 
   4   6   7        2.95        7.43      6.96 o 
   5   6   7       34.79       33.29      8.82 o 
   6   6   7       95.58       95.72     11.46 o 
   7   6   7       17.81        9.17      8.62 o 
   8   6   7        0.14        5.85      8.38 o 
   9   6   7       14.70       18.07     10.98 o 
  10   6   7        0.17       13.93     12.07 o 
  11   6   7       57.61       63.06     17.58 o 
  12   6   7       16.26       32.18     15.96 o 
  13   6   7       17.26       23.09     17.36 o 
   1   7   7       21.69        5.75      7.08 o 
   2   7   7       49.87       48.73     10.16 o 
   3   7   7        7.04       -4.12      8.37 o 
   4   7   7       39.12       30.96      9.68 o 
   5   7   7        1.78        5.78      8.33 o 
   6   7   7        0.12        1.73     10.58 o 
   7   7   7        0.04        1.50      9.39 o 
   8   7   7       22.55        5.81     11.23 o 
   9   7   7        2.53       10.83     14.04 o 
  10   7   7        5.93       36.28     16.96 o 
  11   7   7        1.98       -1.38     15.79 o 
  12   7   7        3.56       19.51     15.68 o 
   0   8   7     3555.99     3327.04    123.90 o 
   1   8   7        2.06       14.45      9.28 o 
   2   8   7       74.12       68.54     12.41 o 
   3   8   7       65.76       88.52     13.49 o 
   4   8   7       19.89       35.74     11.07 o 
   5   8   7        0.25        0.22      9.82 o 
   6   8   7       29.74       49.69     12.18 o 
   7   8   7      231.23      254.28     35.18 o 
   8   8   7      235.61      205.48     23.06 o 
   9   8   7        0.17        2.83     15.48 o 
  10   8   7       16.43       66.02     18.21 o 
  11   8   7       12.27       51.81     21.53 o 
   1   9   7       54.99       76.63     14.53 o 
   2   9   7      372.74      383.53     25.39 o 
   3   9   7        1.20      -16.16     10.77 o 
   4   9   7       76.05       57.93     13.68 o 
   5   9   7      134.02      183.27     18.33 o 
   6   9   7       67.18       75.41     16.95 o 
   7   9   7        0.03       15.96     14.84 o 
   8   9   7      140.74      169.06     22.27 o 
   9   9   7       17.60       24.86     17.33 o 
   0  10   7       14.88       31.42     31.42 o 
   1  10   7       34.99       43.63     16.83 o 
   2  10   7        1.50        5.34     14.35 o 
   3  10   7        3.54       13.62     14.91 o 
   4  10   7       56.07       85.47     17.54 o 
   5  10   7       44.64       68.83     20.87 o 
   6  10   7        9.71       29.15     20.18 o 
   7  10   7        3.49       19.12     19.33 o 
   1  11   7        8.74        6.66     22.33 o 
   2  11   7        0.01       38.17     20.85 o 
   3  11   7        6.69       12.26     23.37 o 
   4  11   7        9.03        5.14     25.77 o 
   0   0   8     1799.06     1741.18     78.85 o 
   1   0   8     3035.38     2798.93     87.46 o 
   2   0   8     3430.99     3203.90    100.04 o 
   3   0   8     2357.91     2330.21     74.18 o 
   4   0   8     2854.47     2679.11     85.10 o 
   5   0   8      211.52      220.09     16.15 o 
   6   0   8     1338.06     1333.09     45.80 o 
   7   0   8     1041.32      947.29     34.77 o 
   8   0   8      306.85      307.01     22.66 o 
   9   0   8      459.29      461.11     30.47 o 
  10   0   8     3023.20     2954.33    120.82 o 
  11   0   8        2.22        1.33     10.16 o 
  12   0   8      710.75      678.75     43.43 o 
  13   0   8       19.47       40.45     14.64 o 
  14   0   8       49.81       58.11     25.97 o 
  15   0   8       28.61       35.44     37.51 o 
   1   1   8      309.43      329.89      9.87 o 
   2   1   8       10.95       12.95      2.41 o 
   3   1   8        2.29        8.09      2.52 o 
   4   1   8      110.85      137.81      6.44 o 
   5   1   8      241.54      245.89      9.38 o 
   6   1   8      530.76      519.15     16.48 o 
   7   1   8        3.66       -3.29      3.98 o 
   8   1   8        6.18        8.48      4.91 o 
   9   1   8        0.10       -0.36      5.42 o 
  10   1   8      731.59      670.73     28.12 o 
  11   1   8       55.11       68.22     10.48 o 
  12   1   8       18.62       16.97      8.82 o 
  13   1   8       48.71       51.93     11.31 o 
  14   1   8        1.67       11.92     12.04 o 
  15   1   8        0.28        6.71     14.75 o 
  16   1   8       43.35       69.80     48.30 o 
   0   2   8      752.33      749.71     26.51 o 
   1   2   8      175.02      198.99      7.54 o 
   2   2   8       23.62       25.62      4.88 o 
   3   2   8     3191.21     3221.85     71.77 o 
   4   2   8     2323.43     2314.52     55.55 o 
   5   2   8        6.27        4.11      3.72 o 
   6   2   8       28.06       21.49      4.80 o 
   7   2   8        0.31        3.30      4.41 o 
   8   2   8       42.18       55.16      8.68 o 
   9   2   8      287.88      267.96     16.87 o 
  10   2   8      791.79      708.43     27.62 o 
  11   2   8       12.41        9.70      7.91 o 
  12   2   8        0.29        2.45      9.06 o 
  13   2   8      136.88      137.91     16.50 o 
  14   2   8        0.10       26.23     14.05 o 
  15   2   8        5.42       14.07     14.68 o 
   1   3   8      821.93      780.89     22.80 o 
   2   3   8     1540.06     1467.96     34.77 o 
   3   3   8     2700.29     2557.50     58.26 o 
   4   3   8     2496.37     2318.66     56.30 o 
   5   3   8      354.12      391.70     15.81 o 
   6   3   8      790.25      724.28     24.47 o 
   7   3   8       85.67      100.95      9.59 o 
   8   3   8      222.09      208.25     12.43 o 
   9   3   8      915.87      863.99     29.09 o 
  10   3   8        5.26       10.81      6.97 o 
  11   3   8       32.75       44.90      9.58 o 
  12   3   8       42.85       36.83     10.44 o 
  13   3   8       10.02        5.55     12.65 o 
  14   3   8       26.70       22.52     15.08 o 
  15   3   8       33.17       32.61     15.86 o 
   0   4   8     1562.73     1513.32     58.09 o 
   1   4   8     7156.43     6714.83    162.58 o 
   2   4   8     2865.00     2575.15     64.86 o 
   3   4   8      251.12      281.15     10.60 o 
   4   4   8      347.60      376.31     15.50 o 
   5   4   8      425.59      432.47     17.58 o 
   6   4   8      107.81       94.12      8.41 o 
   7   4   8        1.56        1.21      5.55 o 
   8   4   8       13.68        8.41      5.92 o 
   9   4   8      611.85      564.53     23.32 o 
  10   4   8        5.13        6.89      7.24 o 
  11   4   8      116.68       99.53     11.75 o 
  12   4   8       67.33       64.43     17.29 o 
  13   4   8        4.05       21.14     12.98 o 
  14   4   8        1.75      -19.45     12.97 o 
  15   4   8        5.01       28.99     23.45 o 
   1   5   8      500.75      484.57     30.13 o 
   2   5   8        0.61        0.66      5.32 o 
   3   5   8       15.64        7.83      5.80 o 
   4   5   8       36.15       24.69      7.22 o 
   5   5   8       60.84       70.77      9.40 o 
   6   5   8      306.52      296.37     18.14 o 
   7   5   8      340.88      353.56     21.20 o 
   8   5   8       38.33       45.10      9.87 o 
   9   5   8      266.62      284.44     18.75 o 
  10   5   8        0.26        2.43      8.65 o 
  11   5   8       89.86       89.40     24.34 o 
  12   5   8        4.28        9.60     14.75 o 
  13   5   8        2.08        2.78     16.69 o 
  14   5   8       12.30       15.72     18.31 o 
   0   6   8      196.68      194.62     17.70 o 
   1   6   8      107.71      105.90      9.72 o 
   2   6   8       39.36       45.29      8.19 o 
   3   6   8        9.67       16.65      7.77 o 
   4   6   8        0.22       -5.88      7.34 o 
   5   6   8      235.93      245.00     27.53 o 
   6   6   8        0.48       -2.80      7.72 o 
   7   6   8       68.33       53.54     11.39 o 
   8   6   8        1.05       -3.87      8.39 o 
   9   6   8        3.73       -0.46      9.42 o 
  10   6   8        6.88       -0.81     13.56 o 
  11   6   8        2.60       -8.63     14.10 o 
  12   6   8        0.53       28.86     15.12 o 
  13   6   8        6.68       30.58     17.69 o 
   1   7   8       35.65       51.72     11.72 o 
   2   7   8     1176.04     1147.85     52.24 o 
   3   7   8      194.95      194.54     16.02 o 
   4   7   8        0.07        3.18      8.44 o 
   5   7   8       21.10       -1.59      8.57 o 
   6   7   8      175.72      167.50     15.88 o 
   7   7   8       12.33       23.99     10.30 o 
   8   7   8      120.40      127.00     15.21 o 
   9   7   8       31.50       27.25     14.41 o 
  10   7   8        2.70        3.42     18.61 o 
  11   7   8        0.19        6.32     15.28 o 
  12   7   8        3.35       -0.65     16.37 o 
   0   8   8     1461.72     1352.05     60.00 o 
   1   8   8      512.83      528.54     28.25 o 
   2   8   8       91.51       87.30     13.13 o 
   3   8   8        0.69      -14.30      9.54 o 
   4   8   8       93.71      106.81     14.29 o 
   5   8   8      419.36      432.05     26.34 o 
   6   8   8      134.25      119.38     19.41 o 
   7   8   8        0.16       -0.05     10.90 o 
   8   8   8        6.81        5.72     14.48 o 
   9   8   8       46.24       26.71     15.73 o 
  10   8   8        0.01        9.41     15.17 o 
  11   8   8        7.24       12.72     19.60 o 
   1   9   8       81.87       98.85     15.24 o 
   2   9   8       42.38       27.70     12.23 o 
   3   9   8       26.85       35.40     12.72 o 
   4   9   8        0.00        4.47     11.84 o 
   5   9   8        0.88       -3.07     11.68 o 
   6   9   8        3.55       12.41     15.14 o 
   7   9   8       56.61       68.78     17.68 o 
   8   9   8        0.68        6.42     16.15 o 
   9   9   8        4.08       23.31     17.05 o 
   0  10   8       16.63       25.72     23.15 o 
   1  10   8        0.21      -20.61     13.74 o 
   2  10   8        3.24       -0.68     13.87 o 
   3  10   8        2.67        9.31     13.56 o 
   4  10   8       10.26        1.56     13.60 o 
   5  10   8        0.45        8.18     15.98 o 
   6  10   8        2.81       22.07     16.82 o 
   7  10   8        0.89       18.36     24.33 o 
   1  11   8        5.49        8.08     21.54 o 
   2  11   8        2.18       19.58     20.32 o 
   3  11   8        1.83       62.41     26.97 o 
   1   1   9      957.65      991.67     23.93 o 
   2   1   9     2150.84     2224.95     50.36 o 
   3   1   9       80.35       94.22      5.99 o 
   4   1   9      467.21      538.19     15.36 o 
   5   1   9        3.06        4.23      3.80 o 
   6   1   9      101.06      107.09      9.34 o 
   7   1   9      134.43      146.09      9.44 o 
   8   1   9      541.95      578.45     28.58 o 
   9   1   9      539.37      519.84     23.76 o 
  10   1   9      287.57      265.44     17.44 o 
  11   1   9      467.53      444.63     23.29 o 
  12   1   9       39.35       45.80     10.30 o 
  13   1   9       47.30       44.45     11.47 o 
  14   1   9        9.22       25.34     13.01 o 
  15   1   9       41.92       59.22     17.07 o 
   0   2   9      288.96      258.82     14.85 o 
   1   2   9      228.16      254.40      9.02 o 
   2   2   9       80.88      104.04      6.63 o 
   3   2   9      282.14      326.61     10.92 o 
   4   2   9      219.45      276.75     11.90 o 
   5   2   9       91.45      109.74      8.36 o 
   6   2   9       67.36       70.71      7.64 o 
   7   2   9     1492.30     1364.26     37.99 o 
   8   2   9      477.88      452.02     19.82 o 
   9   2   9      139.68      153.28     12.09 o 
  10   2   9      335.05      303.26     17.91 o 
  11   2   9       72.89       81.38     15.38 o 
  12   2   9       66.20       55.77     10.98 o 
  13   2   9       43.00       43.72     11.33 o 
  14   2   9       42.78       37.96     14.74 o 
  15   2   9       30.49       28.95     16.09 o 
   1   3   9     1560.82     1351.81     34.16 o 
   2   3   9      760.49      717.23     20.10 o 
   3   3   9      148.62      148.15     13.03 o 
   4   3   9      448.30      417.15     16.24 o 
   5   3   9     1419.27     1454.08     39.66 o 
   6   3   9      752.04      700.02     23.30 o 
   7   3   9      362.01      321.44     15.27 o 
   8   3   9       44.89       39.67      7.06 o 
   9   3   9       16.92       28.52      7.51 o 
  10   3   9      679.18      633.54     28.12 o 
  11   3   9        7.55        4.13      8.44 o 
  12   3   9        6.55        6.72      9.14 o 
  13   3   9       24.14       25.40     13.52 o 
  14   3   9        0.04       -1.31     13.53 o 
  15   3   9        0.00       22.24     17.50 o 
   0   4   9     7599.13     7173.30    245.15 o 
   1   4   9     4648.77     4344.83    107.49 o 
   2   4   9      472.94      483.81     18.12 o 
   3   4   9     3107.37     2971.27     70.89 o 
   4   4   9       39.11       36.39      6.14 o 
   5   4   9      269.20      282.39     14.85 o 
   6   4   9      348.83      368.68     16.54 o 
   7   4   9       61.88       62.60      8.54 o 
   8   4   9       10.18       16.51      7.91 o 
   9   4   9      170.36      140.01     12.02 o 
  10   4   9       76.63       80.24     10.49 o 
  11   4   9       27.60       30.29      9.99 o 
  12   4   9        3.38        8.71     13.15 o 
  13   4   9      173.94      183.80     22.71 o 
  14   4   9       41.94       58.74     17.27 o 
   1   5   9     2824.64     2673.65     69.46 o 
   2   5   9      288.14      268.52     13.67 o 
   3   5   9       96.08       78.55      9.55 o 
   4   5   9       10.28       29.50      7.51 o 
   5   5   9        5.00        7.66      6.76 o 
   6   5   9        0.13        3.72      7.05 o 
   7   5   9      652.19      619.74     28.63 o 
   8   5   9       15.05       27.02      8.54 o 
   9   5   9        2.77       -1.55      7.77 o 
  10   5   9        2.98        1.06      9.05 o 
  11   5   9        0.78        3.25     12.95 o 
  12   5   9       40.81       11.23     15.91 o 
  13   5   9       50.04       70.79     18.94 o 
  14   5   9        6.84       75.21     40.25 o 
   0   6   9      137.22      136.67     20.65 o 
   1   6   9        0.30        8.77      6.40 o 
   2   6   9      155.01      121.31     14.35 o 
   3   6   9       70.89       68.47     10.72 o 
   4   6   9       75.49       66.80     13.20 o 
   5   6   9        3.41       -3.46      7.72 o 
   6   6   9        1.14        2.50      7.84 o 
   7   6   9       54.96       29.13      9.61 o 
   8   6   9      144.77      127.48     13.67 o 
   9   6   9        1.14        2.57      9.40 o 
  10   6   9        7.29       -1.33     11.66 o 
  11   6   9        2.63       26.52     14.14 o 
  12   6   9       11.62       19.54     26.01 o 
  13   6   9       11.96       21.55     28.13 o 
   1   7   9      658.54      693.99     29.61 o 
   2   7   9      169.98      149.44     16.13 o 
   3   7   9      109.77      104.54     14.29 o 
   4   7   9       75.82       69.56     11.43 o 
   5   7   9        1.16        2.72      8.95 o 
   6   7   9        4.46       -0.30      9.30 o 
   7   7   9      293.51      231.74     18.65 o 
   8   7   9        2.22        1.26     10.34 o 
   9   7   9        1.53        2.74     13.05 o 
  10   7   9        5.34       -7.32     13.84 o 
  11   7   9       16.83       19.27     15.93 o 
  12   7   9        5.11       -4.50     38.92 o 
   0   8   9        2.78       13.29     14.73 o 
   1   8   9      545.67      518.24     28.14 o 
   2   8   9       48.06       52.32     16.31 o 
   3   8   9      132.29      153.54     16.34 o 
   4   8   9       80.76       66.51     13.23 o 
   5   8   9       32.15        3.08     10.08 o 
   6   8   9       44.71       53.44     12.86 o 
   7   8   9      103.27      141.73     18.96 o 
   8   8   9       18.30       36.48     15.71 o 
   9   8   9        7.20        9.26     15.44 o 
  10   8   9       56.29       65.28     18.31 o 
  11   8   9        0.61        8.67     22.82 o 
   1   9   9        0.72       11.49     12.20 o 
   2   9   9        5.65       -4.48     17.45 o 
   3   9   9       12.13       12.06     12.28 o 
   4   9   9       10.87        0.53     12.19 o 
   5   9   9       27.45       10.04     12.90 o 
   6   9   9        0.14       -2.90     12.51 o 
   7   9   9        6.81       11.32     15.32 o 
   8   9   9       36.18       45.16     16.69 o 
   9   9   9        0.23        2.23     21.95 o 
   0  10   9        3.41        4.29     20.69 o 
   1  10   9        3.20      -22.81     15.21 o 
   2  10   9        1.21      -12.37     14.20 o 
   3  10   9        5.49        8.76     13.61 o 
   4  10   9        0.83        7.34     13.78 o 
   5  10   9        5.97       15.93     14.40 o 
   6  10   9        0.42       -3.64     16.20 o 
   1  11   9        3.96       24.14     31.44 o 
   2  11   9        0.22       33.97     31.34 o 
   0   0  10      576.35      533.19     31.64 o 
   1   0  10     2569.86     2439.63     77.61 o 
   2   0  10      785.93      781.80     28.10 o 
   3   0  10     1689.44     1678.04     55.37 o 
   4   0  10     3348.02     3335.85    105.56 o 
   5   0  10       38.16       55.39      8.34 o 
   6   0  10     1191.21     1199.72     43.46 o 
   7   0  10       25.99       18.85      8.21 o 
   8   0  10      536.87      553.55     37.13 o 
   9   0  10       10.55      -12.39      8.86 o 
  10   0  10     2654.79     2573.81    108.03 o 
  11   0  10      253.37      221.94     22.69 o 
  12   0  10       39.57       23.08     13.05 o 
  13   0  10      106.93      107.68     22.55 o 
  14   0  10        1.24        9.63     15.76 o 
  15   0  10        1.36       13.33     26.24 o 
   1   1  10      221.93      251.92     11.17 o 
   2   1  10     3615.49     3864.20     85.33 o 
   3   1  10     1925.82     2088.06     49.89 o 
   4   1  10     1173.34     1254.40     30.37 o 
   5   1  10       16.86       18.93      3.79 o 
   6   1  10       30.50       20.70      4.99 o 
   7   1  10      113.12      121.47      8.77 o 
   8   1  10      199.45      210.68     12.80 o 
   9   1  10      236.18      227.90     17.83 o 
  10   1  10      322.77      319.73     18.80 o 
  11   1  10      360.29      381.31     21.49 o 
  12   1  10      248.52      250.51     18.39 o 
  13   1  10       42.29       49.70     11.29 o 
  14   1  10       52.94       52.58     14.79 o 
  15   1  10        0.03      -10.36     14.11 o 
   0   2  10     2914.87     2817.64     98.97 o 
   1   2  10      262.13      299.72     10.27 o 
   2   2  10      990.18     1057.41     26.05 o 
   3   2  10      109.52      112.96      6.12 o 
   4   2  10      339.46      370.03     12.42 o 
   5   2  10      170.76      193.99     10.60 o 
   6   2  10      167.80      180.98     12.34 o 
   7   2  10      103.46      136.31      9.62 o 
   8   2  10     1302.39     1148.37     34.05 o 
   9   2  10     1291.31     1212.77     49.43 o 
  10   2  10       10.93       22.15      7.78 o 
  11   2  10       42.33       42.17      9.87 o 
  12   2  10       53.08       53.75     11.48 o 
  13   2  10      193.03      155.31     16.18 o 
  14   2  10       16.73       22.34     12.75 o 
  15   2  10       35.32       72.80     18.13 o 
   1   3  10     2228.73     2162.09     52.54 o 
   2   3  10      327.09      344.08     11.56 o 
   3   3  10       39.82       35.71      4.31 o 
   4   3  10      208.37      234.86     13.07 o 
   5   3  10      101.39      110.00     11.12 o 
   6   3  10       43.14       52.19      6.94 o 
   7   3  10       76.62       61.94      7.61 o 
   8   3  10      362.98      339.72     16.53 o 
   9   3  10       28.78       20.39      7.02 o 
  10   3  10      165.26      132.80     12.17 o 
  11   3  10       29.51       42.06      9.86 o 
  12   3  10       33.87       27.41     10.05 o 
  13   3  10       40.45       49.11     14.22 o 
  14   3  10        2.58       13.16     14.23 o 
  15   3  10       11.99       32.78     19.60 o 
   0   4  10     2108.75     2137.21     79.16 o 
   1   4  10      158.88      167.89     14.35 o 
   2   4  10      410.94      363.99     15.13 o 
   3   4  10      345.39      370.60     24.21 o 
   4   4  10        0.01       -4.58      5.28 o 
   5   4  10        7.34        1.98      5.72 o 
   6   4  10      110.25      113.73     10.03 o 
   7   4  10      134.98      125.27     10.78 o 
   8   4  10      145.34      152.02     12.18 o 
   9   4  10      148.21      123.37     11.89 o 
  10   4  10       31.48       32.39      8.96 o 
  11   4  10        9.27        8.32      8.83 o 
  12   4  10       13.07       19.14     14.53 o 
  13   4  10        7.53      -12.52     13.01 o 
  14   4  10       45.27       65.47     23.34 o 
   1   5  10      141.95      154.89     10.65 o 
   2   5  10       42.39       51.56      7.60 o 
   3   5  10       13.54       15.62      7.06 o 
   4   5  10       16.80       13.31      7.03 o 
   5   5  10       27.58       14.45      7.71 o 
   6   5  10       81.82       72.93     11.61 o 
   7   5  10       34.58       33.88      9.57 o 
   8   5  10       27.34       44.92      9.97 o 
   9   5  10        6.66        7.84      8.98 o 
  10   5  10      116.23      105.42     13.91 o 
  11   5  10       21.19        4.74     10.70 o 
  12   5  10        4.04       14.36     14.84 o 
  13   5  10       47.81      100.29     28.33 o 
   0   6  10        0.89      -12.60      8.40 o 
   1   6  10       41.89       50.14      8.25 o 
   2   6  10       83.50       82.60     10.50 o 
   3   6  10      788.35      780.57     33.39 o 
   4   6  10       21.50       11.06      9.34 o 
   5   6  10       32.73       33.20      9.02 o 
   6   6  10       74.45       88.62     14.10 o 
   7   6  10       49.95       43.95     10.54 o 
   8   6  10       18.94       12.67     10.75 o 
   9   6  10       46.43       33.34     10.62 o 
  10   6  10       10.06       19.87     10.84 o 
  11   6  10        2.38      -17.03     13.02 o 
  12   6  10       56.70       54.10     19.06 o 
   1   7  10      131.51      126.83     13.68 o 
   2   7  10        5.11        4.61      9.70 o 
   3   7  10        7.45        7.87      9.45 o 
   4   7  10       31.15       32.50     10.23 o 
   5   7  10       23.13       11.72      9.43 o 
   6   7  10       79.03       79.75     13.11 o 
   7   7  10        1.01        0.18     10.55 o 
   8   7  10       38.30       41.40     12.16 o 
   9   7  10       27.46       25.49     13.20 o 
  10   7  10        1.28       23.39     15.27 o 
  11   7  10       10.38       34.48     16.44 o 
  12   7  10        0.01       17.49     30.18 o 
   0   8  10        0.35        3.48     16.74 o 
   1   8  10        0.94        5.11      9.98 o 
   2   8  10       20.31       22.26     13.57 o 
   3   8  10       30.41       27.28     11.53 o 
   4   8  10       43.03       19.87     11.20 o 
   5   8  10        0.01        5.71     10.57 o 
   6   8  10        0.13      -10.05     11.19 o 
   7   8  10       21.32       14.66     12.31 o 
   8   8  10       32.53       78.22     17.67 o 
   9   8  10        0.12       23.76     15.50 o 
  10   8  10        0.17       22.64     17.05 o 
   1   9  10       14.95        2.09     13.43 o 
   2   9  10        7.86       -2.42     13.69 o 
   3   9  10        0.08        0.97     11.76 o 
   4   9  10       20.72       12.78     12.34 o 
   5   9  10       36.90       32.06     13.74 o 
   6   9  10        2.36        2.42     12.65 o 
   7   9  10       14.83       18.32     16.28 o 
   8   9  10       48.13       31.32     21.69 o 
   0  10  10       16.43        9.23     20.74 o 
   1  10  10       97.20      111.88     20.81 o 
   2  10  10        2.00        4.90     16.11 o 
   3  10  10        5.76       23.58     15.35 o 
   4  10  10        9.27       35.49     14.84 o 
   5  10  10       10.28       35.65     15.80 o 
   6  10  10       59.35       56.80     20.72 o 
   1   1  11      593.36      625.52     16.97 o 
   2   1  11      324.64      327.91     11.16 o 
   3   1  11     4093.95     4352.04     96.18 o 
   4   1  11      108.20      131.96      6.93 o 
   5   1  11      608.27      636.55     19.42 o 
   6   1  11      543.25      558.68     20.03 o 
   7   1  11        3.28       10.73      5.32 o 
   8   1  11      141.47      149.21     12.12 o 
   9   1  11      952.26      948.74     40.43 o 
  10   1  11       31.16       49.42      9.58 o 
  11   1  11       23.18       29.09      9.44 o 
  12   1  11      113.43      134.93     14.50 o 
  13   1  11      225.29      206.31     18.24 o 
  14   1  11       87.44       98.49     14.70 o 
  15   1  11        2.25       13.53     14.15 o 
   0   2  11      195.67      225.96     14.31 o 
   1   2  11      454.99      426.66     13.19 o 
   2   2  11      345.89      388.99     16.75 o 
   3   2  11      579.44      601.04     17.12 o 
   4   2  11      183.59      218.89      9.28 o 
   5   2  11      232.39      234.11     11.87 o 
   6   2  11      541.60      538.63     23.00 o 
   7   2  11      840.31      806.30     26.62 o 
   8   2  11      100.78      126.33     10.05 o 
   9   2  11      305.69      290.01     17.76 o 
  10   2  11        0.26       -2.15      7.46 o 
  11   2  11      345.01      318.92     27.00 o 
  12   2  11      108.04      105.29     15.20 o 
  13   2  11       53.35       70.48     13.41 o 
  14   2  11        3.76       19.76     17.94 o 
  15   2  11        7.79       11.21     17.80 o 
   1   3  11       75.36       70.21      5.41 o 
   2   3  11        2.76       -0.49      3.45 o 
   3   3  11      171.62      181.40      8.35 o 
   4   3  11        1.45        7.80      5.05 o 
   5   3  11        0.22        1.65      4.87 o 
   6   3  11      162.50      193.10     11.51 o 
   7   3  11        3.61       -1.64      5.52 o 
   8   3  11       97.46       92.34      9.33 o 
   9   3  11      125.88      117.59     16.76 o 
  10   3  11       20.00       29.47      9.62 o 
  11   3  11        1.05        3.37      8.76 o 
  12   3  11       66.57      103.42     13.35 o 
  13   3  11       18.79       15.99     11.90 o 
  14   3  11        0.04        0.33     14.86 o 
   0   4  11      371.40      332.75     20.81 o 
   1   4  11      234.03      234.79     13.85 o 
   2   4  11       25.85       18.67      5.54 o 
   3   4  11      177.67      167.39     14.55 o 
   4   4  11        8.31        5.77      6.10 o 
   5   4  11      129.69      154.33     12.55 o 
   6   4  11       11.71       10.66      7.03 o 
   7   4  11       21.69       25.80      7.36 o 
   8   4  11       23.02       17.42      7.82 o 
   9   4  11       19.98       21.96      9.02 o 
  10   4  11        0.10       11.80      9.32 o 
  11   4  11        0.94        7.42     10.42 o 
  12   4  11       52.73       37.55     13.05 o 
  13   4  11        6.81       25.59     16.85 o 
  14   4  11        4.81       44.35     25.77 o 
   1   5  11       52.81       47.11      6.94 o 
   2   5  11        0.09        2.21      6.60 o 
   3   5  11       27.84       17.63      7.74 o 
   4   5  11       59.13       59.91      9.55 o 
   5   5  11      222.48      223.24     16.08 o 
   6   5  11       99.53       99.49     11.48 o 
   7   5  11        0.89       10.93      8.09 o 
   8   5  11       40.94       34.53      9.84 o 
   9   5  11        0.32        9.25      9.16 o 
  10   5  11       14.86       28.45     10.72 o 
  11   5  11        2.14        9.75     10.83 o 
  12   5  11        3.39      -13.37     15.55 o 
  13   5  11        6.37       23.53     17.61 o 
   0   6  11      121.88      116.14     17.96 o 
   1   6  11     1058.66     1028.91     36.16 o 
   2   6  11      109.13       89.52     15.36 o 
   3   6  11       45.00       42.78      9.67 o 
   4   6  11        1.24       -1.74      8.40 o 
   5   6  11       71.00       58.61     10.64 o 
   6   6  11       58.82       59.81     11.23 o 
   7   6  11        7.48        1.82      9.12 o 
   8   6  11       17.40       15.84     10.02 o 
   9   6  11        1.63        4.96     10.37 o 
  10   6  11       16.57        9.07     10.46 o 
  11   6  11       31.87       34.58     15.95 o 
  12   6  11        0.53        5.15     15.49 o 
   1   7  11       30.82       26.17      9.84 o 
   2   7  11       97.09       91.88     13.47 o 
   3   7  11       39.36       54.27     11.22 o 
   4   7  11      183.40      190.26     18.58 o 
   5   7  11       74.29       53.86     11.24 o 
   6   7  11        3.51       20.26     10.41 o 
   7   7  11       69.75       56.43     12.31 o 
   8   7  11        0.00       27.78     11.30 o 
   9   7  11        2.79       -7.32     11.65 o 
  10   7  11        6.18        9.43     14.46 o 
  11   7  11        5.59       26.81     15.78 o 
   0   8  11       19.57       19.32     17.10 o 
   1   8  11      206.91      166.42     17.74 o 
   2   8  11        0.01        1.93     10.27 o 
   3   8  11       17.74        2.10     10.83 o 
   4   8  11       20.56       17.47     11.62 o 
   5   8  11       62.29       54.30     13.41 o 
   6   8  11       17.89       12.64     11.65 o 
   7   8  11        0.26       -1.87     11.73 o 
   8   8  11        0.67        5.90     12.84 o 
   9   8  11        1.35        8.46     15.58 o 
  10   8  11       12.04       31.73     20.40 o 
   1   9  11        3.76       -2.37     13.44 o 
   2   9  11        0.04        0.04     12.76 o 
   3   9  11        2.82        3.40     12.50 o 
   4   9  11        0.72        6.67     12.70 o 
   5   9  11        4.14       -6.61     14.57 o 
   6   9  11       23.60       36.95     14.76 o 
   7   9  11       45.48       49.96     14.49 o 
   8   9  11       11.84       15.00     16.95 o 
   0  10  11       81.65       99.06     27.97 o 
   1  10  11       10.07       10.02     16.94 o 
   2  10  11        5.16        7.03     18.73 o 
   3  10  11        5.56       23.94     15.63 o 
   4  10  11        2.36       -2.14     13.72 o 
   5  10  11       17.71       43.91     17.79 o 
   0   0  12       58.88       76.83     23.65 o 
   1   0  12        2.47       14.55      4.56 o 
   2   0  12      724.33      698.63     26.65 o 
   3   0  12      215.31      236.05     13.94 o 
   4   0  12     4145.62     4089.44    129.16 o 
   5   0  12     1764.22     1770.54     59.77 o 
   6   0  12      155.47      183.34     17.03 o 
   7   0  12      338.31      352.48     25.54 o 
   8   0  12      343.24      366.34     27.63 o 
   9   0  12      233.03      213.77     23.95 o 
  10   0  12     1114.36     1113.56     58.14 o 
  11   0  12      607.10      598.35     40.91 o 
  12   0  12       65.24       46.75     16.30 o 
  13   0  12       50.59       61.95     18.30 o 
  14   0  12       72.44      100.04     21.11 o 
  15   0  12       34.09       38.27     21.25 o 
   1   1  12       15.29       20.65      3.44 o 
   2   1  12       31.22       41.97      4.33 o 
   3   1  12      420.86      472.01     15.01 o 
   4   1  12      125.02      143.43      8.36 o 
   5   1  12       13.20        7.44      4.45 o 
   6   1  12      114.54      114.38      8.57 o 
   7   1  12      121.39      132.71     10.60 o 
   8   1  12      232.65      266.92     18.32 o 
   9   1  12        1.83        8.23      7.48 o 
  10   1  12      632.43      688.07     30.33 o 
  11   1  12      234.24      224.19     17.95 o 
  12   1  12       29.42       24.48     10.73 o 
  13   1  12      122.69      111.37     18.86 o 
  14   1  12       30.80       31.82     13.29 o 
  15   1  12        0.76        3.31     15.85 o 
   0   2  12      333.07      308.47     20.75 o 
   1   2  12        2.18        5.16      3.14 o 
   2   2  12      271.29      269.86     10.35 o 
   3   2  12       80.14       91.24      7.25 o 
   4   2  12     1104.94     1080.45     30.80 o 
   5   2  12        0.36        0.71      4.64 o 
   6   2  12       26.50       31.99      5.98 o 
   7   2  12       58.47       67.79      7.80 o 
   8   2  12       16.34       20.77      6.79 o 
   9   2  12       32.23       27.13      8.42 o 
  10   2  12      570.85      636.15     29.04 o 
  11   2  12      101.64      112.65     13.70 o 
  12   2  12       55.68       58.60     11.92 o 
  13   2  12        7.15        9.45     11.42 o 
  14   2  12       88.10      116.16     16.01 o 
   1   3  12        1.22       -5.41      3.60 o 
   2   3  12       31.22       21.86      4.63 o 
   3   3  12        0.65       -0.93      3.97 o 
   4   3  12       98.59      107.30      9.05 o 
   5   3  12        1.96        1.88      5.24 o 
   6   3  12      319.04      322.92     16.70 o 
   7   3  12       46.25       45.11      8.22 o 
   8   3  12      123.85      119.78     10.84 o 
   9   3  12       65.81       62.00     10.17 o 
  10   3  12      141.35      140.00     14.42 o 
  11   3  12       15.98        9.57      9.38 o 
  12   3  12       11.43       22.42     11.42 o 
  13   3  12       33.39       22.54     12.20 o 
  14   3  12        0.07        7.30     14.99 o 
   0   4  12      967.33      933.50     44.40 o 
   1   4  12      140.68      135.38     11.17 o 
   2   4  12      227.13      242.33     17.51 o 
   3   4  12       45.66       44.36      8.99 o 
   4   4  12        9.95        7.18      6.34 o 
   5   4  12      151.69      152.01     12.61 o 
   6   4  12      413.66      377.92     20.69 o 
   7   4  12        6.56       14.91      7.70 o 
   8   4  12       23.87       22.18      8.52 o 
   9   4  12        0.36        1.26      8.45 o 
  10   4  12       14.44       21.98     10.54 o 
  11   4  12        5.21       -5.56     11.07 o 
  12   4  12       80.53      105.25     21.95 o 
  13   4  12        6.04      -14.39     15.64 o 
   1   5  12       64.45       73.92      8.23 o 
   2   5  12     1149.66     1155.87     43.50 o 
   3   5  12       16.51        9.05      7.47 o 
   4   5  12      995.14      971.67     37.18 o 
   5   5  12       95.02       91.36     11.58 o 
   6   5  12       45.75       12.99      9.29 o 
   7   5  12       84.30       78.94     15.54 o 
   8   5  12      236.98      228.65     17.36 o 
   9   5  12        3.40       14.15      9.58 o 
  10   5  12        5.14       11.73     10.50 o 
  11   5  12       21.97       17.67     11.30 o 
  12   5  12       38.13       40.00     18.44 o 
  13   5  12        3.38        4.48     22.83 o 
   0   6  12     9394.51     9056.97    310.71 o 
   1   6  12       43.54       45.97      9.90 o 
   2   6  12     1140.26     1035.34     39.38 o 
   3   6  12     1070.80      942.67     38.44 o 
   4   6  12      535.33      542.46     27.64 o 
   5   6  12       94.53       70.93     11.45 o 
   6   6  12      471.82      406.63     23.94 o 
   7   6  12       10.87       10.63     11.89 o 
   8   6  12      135.34      150.64     15.42 o 
   9   6  12       25.97       27.25     11.90 o 
  10   6  12       25.73       34.03     12.32 o 
  11   6  12        2.66       18.22     20.44 o 
  12   6  12       10.23       10.96     16.46 o 
   1   7  12      619.48      554.03     28.42 o 
   2   7  12      141.32      119.66     16.44 o 
   3   7  12       33.99       53.66     11.83 o 
   4   7  12       31.04       21.61     10.43 o 
   5   7  12       53.10       27.18     11.92 o 
   6   7  12      177.83      168.05     18.99 o 
   7   7  12       77.20       57.11     15.41 o 
   8   7  12       13.58        2.75     11.11 o 
   9   7  12       14.34        4.69     12.43 o 
  10   7  12       19.22       25.38     15.66 o 
  11   7  12        0.41      -30.25     22.19 o 
   0   8  12        3.53       -8.06     16.55 o 
   1   8  12       11.36       18.12     11.58 o 
   2   8  12       17.05       23.50     11.62 o 
   3   8  12       30.31       16.06     11.63 o 
   4   8  12        9.96       10.73     11.68 o 
   5   8  12        2.03       -7.43     10.70 o 
   6   8  12        4.82        7.39     14.37 o 
   7   8  12        0.67       35.62     13.73 o 
   8   8  12        3.14        8.66     12.94 o 
   9   8  12        0.37      -20.71     13.80 o 
   1   9  12        1.24       -2.71     12.93 o 
   2   9  12       34.39       34.02     14.21 o 
   3   9  12       21.38       29.37     14.10 o 
   4   9  12        0.53       -9.98     12.68 o 
   5   9  12        3.37       16.54     13.49 o 
   6   9  12        1.18       -8.16     13.50 o 
   7   9  12        0.24       10.45     13.19 o 
   8   9  12       16.82       34.41     21.81 o 
   0  10  12        6.79       19.54     21.96 o 
   1  10  12        7.47       -0.49     15.80 o 
   2  10  12        3.43       -0.18     15.95 o 
   3  10  12        8.39        7.08     16.92 o 
   4  10  12        0.93      -16.94     16.88 o 
   5  10  12        2.45       13.33     16.82 o 
   1   1  13      340.95      388.41     14.35 o 
   2   1  13       26.31       30.68      4.09 o 
   3   1  13     1090.39     1094.00     27.61 o 
   4   1  13      481.29      518.59     16.54 o 
   5   1  13       23.54       29.09      5.58 o 
   6   1  13       17.77       20.08      5.68 o 
   7   1  13      221.96      229.85     18.49 o 
   8   1  13        0.23       -3.52      6.65 o 
   9   1  13      666.29      634.89     28.53 o 
  10   1  13      891.20      864.10     43.65 o 
  11   1  13       23.08       19.10      9.99 o 
  12   1  13        3.24       13.62      9.99 o 
  13   1  13       27.33       41.63     12.44 o 
  14   1  13        0.76       -2.51     11.77 o 
   0   2  13      134.79      167.31     16.62 o 
   1   2  13        8.34        8.04      3.53 o 
   2   2  13      392.87      415.12     14.43 o 
   3   2  13      102.95      112.13      6.86 o 
   4   2  13        0.19       -2.46      4.35 o 
   5   2  13       10.39       16.57      5.93 o 
   6   2  13       53.03       51.05      7.11 o 
   7   2  13      143.57      157.43     11.23 o 
   8   2  13       79.62      102.35     10.25 o 
   9   2  13      566.02      562.34     26.54 o 
  10   2  13      210.85      171.39     19.32 o 
  11   2  13        1.21        1.46      9.10 o 
  12   2  13       16.32       26.26     10.93 o 
  13   2  13       95.92      100.89     14.67 o 
  14   2  13        3.21       25.72     13.38 o 
   1   3  13      390.35      363.63     14.78 o 
   2   3  13       51.13       65.07      6.50 o 
   3   3  13        4.53        3.61      5.59 o 
   4   3  13       34.98       29.98      7.05 o 
   5   3  13      113.14      104.49     10.42 o 
   6   3  13        5.55       -7.82      5.97 o 
   7   3  13        4.50        1.00      6.53 o 
   8   3  13       16.66        8.47      7.32 o 
   9   3  13       38.15       29.32      9.02 o 
  10   3  13       39.16       40.35     11.14 o 
  11   3  13       67.64       84.92     13.12 o 
  12   3  13       30.52       42.97     13.68 o 
  13   3  13        4.03       -5.79     12.55 o 
  14   3  13        4.20        5.78     18.79 o 
   0   4  13      367.85      331.41     21.53 o 
   1   4  13       72.08       85.15      7.60 o 
   2   4  13       35.96       41.11      7.59 o 
   3   4  13      181.93      165.32     12.91 o 
   4   4  13        1.65        8.26      6.74 o 
   5   4  13      117.57      124.89     12.13 o 
   6   4  13        1.69       -7.64      7.97 o 
   7   4  13        0.21        6.37      8.12 o 
   8   4  13       64.13       63.87     10.65 o 
   9   4  13       16.47       28.94     10.64 o 
  10   4  13       58.27       37.80     11.58 o 
  11   4  13       65.99       57.59     14.24 o 
  12   4  13        4.65       -5.35     11.86 o 
  13   4  13        1.91       28.71     16.60 o 
   1   5  13      551.64      548.12     23.30 o 
   2   5  13     2174.26     1917.57     60.19 o 
   3   5  13      263.20      237.71     16.52 o 
   4   5  13      569.99      563.23     26.97 o 
   5   5  13      111.63       95.40     15.15 o 
   6   5  13      243.41      178.14     15.24 o 
   7   5  13       39.95       31.32     14.05 o 
   8   5  13       76.55       29.99     11.15 o 
   9   5  13       46.96       51.65     11.64 o 
  10   5  13       19.33       26.18     11.47 o 
  11   5  13       13.94       26.12     12.68 o 
  12   5  13       21.29       44.43     16.01 o 
   0   6  13      679.34      712.89     69.20 o 
   1   6  13       65.83       65.42     14.02 o 
   2   6  13       29.25       19.63      9.12 o 
   3   6  13        0.49        4.50      8.79 o 
   4   6  13       75.30       74.85     11.28 o 
   5   6  13       53.55       34.42     10.30 o 
   6   6  13      106.09       73.38     13.00 o 
   7   6  13        2.97        7.83     10.35 o 
   8   6  13        6.14        4.56     10.03 o 
   9   6  13        2.53       11.59     12.54 o 
  10   6  13        9.73       16.77     11.56 o 
  11   6  13       68.62       79.52     15.31 o 
   1   7  13       97.80       91.82     21.71 o 
   2   7  13       88.68       81.53     22.15 o 
   3   7  13        0.76       -7.73      9.43 o 
   4   7  13       26.56       26.20     11.62 o 
   5   7  13        0.68       -3.98     10.13 o 
   6   7  13        6.17        7.18     10.59 o 
   7   7  13       22.65       30.22     12.26 o 
   8   7  13        2.68       10.27     11.81 o 
   9   7  13        8.42       27.95     12.76 o 
  10   7  13        1.18       14.57     12.56 o 
  11   7  13        4.77       33.36     43.53 o 
   0   8  13       10.06       42.63     19.80 o 
   1   8  13        9.95       22.24     13.51 o 
   2   8  13        4.20       22.21     12.59 o 
   3   8  13        1.54        9.70     11.20 o 
   4   8  13       15.21       27.60     12.43 o 
   5   8  13        6.30       22.50     12.28 o 
   6   8  13        5.15       -5.90     11.40 o 
   7   8  13        8.27       23.45     12.29 o 
   8   8  13        1.05      -14.72     12.35 o 
   9   8  13        3.16       41.82     16.13 o 
   1   9  13        7.66       37.86     15.83 o 
   2   9  13        2.79       -5.67     14.69 o 
   3   9  13        1.19       14.06     13.78 o 
   4   9  13        1.22        6.31     13.41 o 
   5   9  13        2.50        2.03     13.37 o 
   6   9  13        4.23        3.07     13.17 o 
   7   9  13        2.83        3.78     14.49 o 
   0  10  13        0.05       -6.85     21.85 o 
   1  10  13        8.73       13.97     16.82 o 
   2  10  13        1.46       -0.60     26.73 o 
   3  10  13       10.75       22.48     20.35 o 
   4  10  13        0.99       -6.33     18.44 o 
   0   0  14     3908.35     3875.28    172.50 o 
   1   0  14      223.82      269.98     16.20 o 
   2   0  14      362.02      405.53     19.90 o 
   3   0  14     1754.76     1706.19     62.90 o 
   4   0  14      216.07      229.77     17.16 o 
   5   0  14       35.11       47.42      8.81 o 
   6   0  14       31.65       12.49      8.65 o 
   7   0  14     5915.16     5646.78    219.09 o 
   8   0  14     3068.95     2788.33    115.53 o 
   9   0  14       27.70       30.71     20.34 o 
  10   0  14      305.35      330.68     38.00 o 
  11   0  14      245.34      300.22     28.42 o 
  12   0  14        0.37        9.31     14.79 o 
  13   0  14      386.37      514.31     49.17 o 
  14   0  14       43.59       86.07     21.60 o 
   1   1  14       41.45       61.10      6.57 o 
   2   1  14     1068.80     1081.84     27.43 o 
   3   1  14        0.00        3.89      3.80 o 
   4   1  14      151.78      185.27      9.96 o 
   5   1  14      750.14      794.82     27.01 o 
   6   1  14      160.80      182.13     23.28 o 
   7   1  14       93.52       86.02     10.01 o 
   8   1  14      121.54      123.59     11.90 o 
   9   1  14      416.62      384.06     21.97 o 
  10   1  14       69.91       77.30     11.70 o 
  11   1  14       47.52       68.82     11.79 o 
  12   1  14       27.43       15.78     11.13 o 
  13   1  14      139.92      137.20     17.69 o 
  14   1  14        1.31       12.90     12.31 o 
   0   2  14        6.74        1.45      6.09 o 
   1   2  14       45.74       52.01      5.10 o 
   2   2  14      115.79      131.17      7.78 o 
   3   2  14      242.27      240.93     12.24 o 
   4   2  14      139.25      163.85     10.24 o 
   5   2  14      138.32      144.95     10.05 o 
   6   2  14       96.86       75.93      8.28 o 
   7   2  14        2.80        2.00      7.44 o 
   8   2  14       81.16       68.89     10.07 o 
   9   2  14       62.46       62.54     10.44 o 
  10   2  14      105.19       99.74     12.94 o 
  11   2  14        7.33       -4.66      9.38 o 
  12   2  14        7.37        0.39     10.40 o 
  13   2  14      108.84      118.40     19.82 o 
  14   2  14        9.45        8.08     13.33 o 
   1   3  14      461.56      454.84     24.69 o 
   2   3  14      119.30      127.60      8.67 o 
   3   3  14       51.49       55.49      7.97 o 
   4   3  14       10.07       -1.09      5.93 o 
   5   3  14        3.98       -6.73      5.96 o 
   6   3  14       31.43       39.93      8.55 o 
   7   3  14        8.24        5.99      7.46 o 
   8   3  14        5.18        7.07      7.95 o 
   9   3  14       24.70       22.17     10.05 o 
  10   3  14       18.23       22.42     11.51 o 
  11   3  14       63.67       57.48     13.65 o 
  12   3  14       28.92       18.82     12.72 o 
  13   3  14       63.22       65.80     15.03 o 
   0   4  14      453.17      431.32     25.65 o 
   1   4  14       14.37       14.95      5.38 o 
   2   4  14       56.62       73.06      9.41 o 
   3   4  14      135.64      118.86     11.31 o 
   4   4  14        3.20        5.44      7.26 o 
   5   4  14        6.06        1.07      7.31 o 
   6   4  14       52.69       61.92     14.02 o 
   7   4  14      113.32       95.91     11.98 o 
   8   4  14      103.65       85.12     11.69 o 
   9   4  14       11.94       -4.68      9.33 o 
  10   4  14        5.73       10.43     11.58 o 
  11   4  14       17.93        1.12     11.73 o 
  12   4  14       12.67       33.88     14.33 o 
  13   4  14       69.17       95.82     19.40 o 
   1   5  14      466.59      492.37     24.40 o 
   2   5  14        0.69      -11.30      7.54 o 
   3   5  14      230.43      216.03     16.95 o 
   4   5  14       12.65        6.71      7.87 o 
   5   5  14      203.26      168.98     14.37 o 
   6   5  14       97.21       69.65     12.86 o 
   7   5  14       78.65       58.13     12.34 o 
   8   5  14       42.14       27.72     10.36 o 
   9   5  14       26.13        7.42     10.16 o 
  10   5  14        7.48       -2.55     11.22 o 
  11   5  14       40.52       32.47     19.33 o 
  12   5  14        1.82        1.58     12.93 o 
   0   6  14       35.55       54.73     28.61 o 
   1   6  14     1127.53     1014.75     39.89 o 
   2   6  14       79.12       67.74     11.09 o 
   3   6  14      895.24      873.41     37.55 o 
   4   6  14       36.86       27.25      9.90 o 
   5   6  14       54.79       40.11     11.41 o 
   6   6  14        3.69       20.57     10.21 o 
   7   6  14       42.54       53.88     11.74 o 
   8   6  14       94.61       60.29     14.27 o 
   9   6  14        2.80        3.02     11.45 o 
  10   6  14        4.66        0.58     11.66 o 
  11   6  14        0.04        6.34     12.70 o 
   1   7  14       32.80        8.51     10.55 o 
   2   7  14       25.97       16.52     10.92 o 
   3   7  14       34.83       17.15     12.13 o 
   4   7  14       59.76       60.05     12.56 o 
   5   7  14        1.19        3.81     10.81 o 
   6   7  14       24.87       36.60     12.22 o 
   7   7  14       54.85       60.78     13.61 o 
   8   7  14        0.07       16.64     12.50 o 
   9   7  14        0.37        9.02     12.22 o 
  10   7  14       12.26       27.84     20.12 o 
   0   8  14       72.70       66.95     23.13 o 
   1   8  14        3.10       12.94     12.99 o 
   2   8  14       58.87       57.74     14.90 o 
   3   8  14      118.18       96.63     15.44 o 
   4   8  14       11.26       29.28     12.81 o 
   5   8  14        4.07       12.67     12.17 o 
   6   8  14       20.38       29.78     13.20 o 
   7   8  14        0.66       -4.12     12.79 o 
   8   8  14        3.73        6.07     13.69 o 
   9   8  14        0.00        5.68     19.57 o 
   1   9  14        2.95       11.08     15.18 o 
   2   9  14       14.25       -0.79     15.70 o 
   3   9  14        9.76       43.07     16.70 o 
   4   9  14       13.28       23.33     15.00 o 
   5   9  14        5.99        9.05     13.29 o 
   6   9  14        0.47        5.85     13.24 o 
   0  10  14        1.71       23.32     32.55 o 
   1  10  14       39.77       47.01     25.40 o 
   2  10  14        4.98      -18.47     23.07 o 
   1   1  15       87.85      107.42      6.82 o 
   2   1  15     2362.56     2253.22     52.59 o 
   3   1  15      732.18      760.29     21.79 o 
   4   1  15      269.65      301.18     14.28 o 
   5   1  15       10.66       12.69      5.48 o 
   6   1  15       68.34       97.62      9.22 o 
   7   1  15        1.60        2.73      6.97 o 
   8   1  15      333.78      368.51     20.52 o 
   9   1  15      329.29      387.54     22.05 o 
  10   1  15        0.16       17.08      9.50 o 
  11   1  15      156.87      194.06     16.98 o 
  12   1  15       24.65       55.67     12.59 o 
  13   1  15       11.73       24.88     11.76 o 
  14   1  15      121.15      164.36     19.05 o 
   0   2  15        0.06        8.07      5.97 o 
   1   2  15      156.92      156.81     10.82 o 
   2   2  15        4.73        3.82      4.37 o 
   3   2  15        0.31        2.27      5.10 o 
   4   2  15      205.05      191.37     11.99 o 
   5   2  15        3.09        9.61      6.15 o 
   6   2  15      136.63      126.54     12.25 o 
   7   2  15       41.09       57.86     12.68 o 
   8   2  15      201.04      199.28     16.26 o 
   9   2  15       66.84       74.57     11.53 o 
  10   2  15      375.53      394.86     31.98 o 
  11   2  15        1.42       19.77     10.71 o 
  12   2  15        0.96       12.58     11.44 o 
  13   2  15        2.91       11.87     12.98 o 
   1   3  15       16.17       20.58      5.30 o 
   2   3  15       16.37       17.56      6.34 o 
   3   3  15        7.09        3.17      5.84 o 
   4   3  15       14.50        7.26      6.80 o 
   5   3  15       50.77       46.58      8.86 o 
   6   3  15        1.92        7.15      7.56 o 
   7   3  15       14.56       15.80      8.18 o 
   8   3  15       38.77       32.09      9.77 o 
   9   3  15       49.07       46.91     11.77 o 
  10   3  15      100.15      127.60     16.56 o 
  11   3  15       10.41       -0.42     11.79 o 
  12   3  15       16.00       28.75     14.35 o 
  13   3  15        0.08        2.02     13.91 o 
   0   4  15      711.93      719.31     35.82 o 
   1   4  15      393.54      402.62     19.14 o 
   2   4  15      449.17      428.58     21.52 o 
   3   4  15       18.48        8.87      7.40 o 
   4   4  15        5.25        8.67      7.45 o 
   5   4  15      106.40       72.18     10.09 o 
   6   4  15       14.92       14.03      8.32 o 
   7   4  15       15.49       14.10      8.60 o 
   8   4  15       11.67       10.21     12.46 o 
   9   4  15        3.04        2.84     10.06 o 
  10   4  15       16.36       23.88     12.79 o 
  11   4  15       10.12        6.94     12.69 o 
  12   4  15       60.43       77.15     17.04 o 
   1   5  15      147.23      117.71     12.12 o 
   2   5  15       33.88       34.84     13.59 o 
   3   5  15        1.90        4.24      8.00 o 
   4   5  15      395.95      376.94     21.79 o 
   5   5  15       17.27       33.58      9.49 o 
   6   5  15        0.04        2.03      8.49 o 
   7   5  15       44.99       24.41     10.50 o 
   8   5  15       21.19       33.07     11.36 o 
   9   5  15        0.55       10.39     14.39 o 
  10   5  15       17.04       16.06     13.23 o 
  11   5  15        9.34       13.97     13.30 o 
  12   5  15        4.94       60.67     26.41 o 
   0   6  15      506.16      447.20     53.09 o 
   1   6  15        0.48       -8.30      9.28 o 
   2   6  15       47.64       45.18     10.58 o 
   3   6  15        8.59        9.08      9.51 o 
   4   6  15       20.31       18.37      9.99 o 
   5   6  15        0.03       12.16      9.85 o 
   6   6  15        4.91        4.98      9.76 o 
   7   6  15       13.02        8.88     10.61 o 
   8   6  15        3.35      -11.98     10.68 o 
   9   6  15        2.19       -3.84     11.18 o 
  10   6  15       20.19       32.81     13.66 o 
  11   6  15        1.20        3.39     22.46 o 
   1   7  15        4.22       13.52     12.19 o 
   2   7  15       15.07        7.01     12.05 o 
   3   7  15        0.00        0.50     10.44 o 
   4   7  15       57.06       59.57     13.01 o 
   5   7  15       28.00       25.71     11.86 o 
   6   7  15       43.45       42.14     12.42 o 
   7   7  15        3.76       -3.88     11.72 o 
   8   7  15        9.67       21.72     12.50 o 
   9   7  15        1.48       14.31     12.65 o 
  10   7  15        3.10      -11.72     22.18 o 
   0   8  15        4.94        4.64     19.53 o 
   1   8  15        8.65        0.59     16.51 o 
   2   8  15       39.00       18.80     14.90 o 
   3   8  15      149.68      186.88     20.42 o 
   4   8  15       20.53        8.97     12.26 o 
   5   8  15        8.87       15.97     13.18 o 
   6   8  15       11.38       23.22     12.94 o 
   7   8  15        0.67       -3.32     13.18 o 
   8   8  15       17.33       35.43     16.31 o 
   1   9  15        3.22        5.06     15.80 o 
   2   9  15        1.76       11.92     15.09 o 
   3   9  15       20.28        9.50     21.99 o 
   4   9  15        4.75       -2.12     14.02 o 
   5   9  15       21.08       25.34     14.52 o 
   6   9  15       17.63       48.37     20.15 o 
   0   0  16      244.90      251.31     24.15 o 
   1   0  16      215.70      252.91     17.07 o 
   2   0  16        2.59        2.68      5.25 o 
   3   0  16       14.84       23.99      8.03 o 
   4   0  16      535.46      570.91     26.76 o 
   5   0  16       79.29       81.45     13.20 o 
   6   0  16       40.53       33.89     11.36 o 
   7   0  16      178.77      210.66     21.87 o 
   8   0  16       25.60       42.18     13.74 o 
   9   0  16        3.72       19.25     17.57 o 
  10   0  16      211.53      208.19     24.24 o 
  11   0  16        1.94        1.45     14.05 o 
  12   0  16       10.07        5.65     15.98 o 
  13   0  16       25.00       28.75     19.53 o 
   1   1  16       71.89       74.52      6.15 o 
   2   1  16       34.60       34.92      5.80 o 
   3   1  16      134.34      158.05      8.87 o 
   4   1  16        2.85        9.77      5.49 o 
   5   1  16       15.82        7.93      5.84 o 
   6   1  16      154.12      197.71     14.92 o 
   7   1  16        5.80       33.53      8.58 o 
   8   1  16       14.49       10.31      8.69 o 
   9   1  16        0.01        1.94      8.90 o 
  10   1  16        1.73       -0.10      9.27 o 
  11   1  16       41.57       44.67     11.61 o 
  12   1  16        0.22       11.08     11.19 o 
  13   1  16       77.71       67.63     14.63 o 
   0   2  16       46.98       35.13      8.74 o 
   1   2  16      151.75      147.70      9.43 o 
   2   2  16      160.35      152.26      9.77 o 
   3   2  16       10.45       15.47      6.05 o 
   4   2  16        3.12       -0.21      5.78 o 
   5   2  16      227.91      245.09     15.59 o 
   6   2  16      321.27      352.59     28.92 o 
   7   2  16        1.95        4.51      8.48 o 
   8   2  16       63.09       53.61     13.08 o 
   9   2  16       53.86       37.10     11.23 o 
  10   2  16        4.73        5.98     11.21 o 
  11   2  16       95.83      120.22     26.49 o 
  12   2  16       29.18       24.20     13.64 o 
  13   2  16        1.02       -7.30     12.84 o 
   1   3  16      996.74      970.80     32.58 o 
   2   3  16       69.76       89.83     10.14 o 
   3   3  16      110.28      104.08     10.61 o 
   4   3  16       10.27        8.17      7.04 o 
   5   3  16       88.06       92.69     10.45 o 
   6   3  16      390.18      402.70     21.89 o 
   7   3  16      258.44      235.43     18.13 o 
   8   3  16       20.95       30.04     10.85 o 
   9   3  16       48.24       55.13     12.85 o 
  10   3  16        3.37        7.79     11.82 o 
  11   3  16       78.70       68.03     15.42 o 
  12   3  16      100.80      130.53     18.77 o 
  13   3  16       21.10       66.53     24.81 o 
   0   4  16     1375.81     1303.44     54.43 o 
   1   4  16     1940.96     1789.80     55.91 o 
   2   4  16       91.44       80.61     10.57 o 
   3   4  16      182.04      155.11     15.46 o 
   4   4  16       21.70        7.25      7.72 o 
   5   4  16       30.15       17.22      8.44 o 
   6   4  16      358.20      276.01     18.59 o 
   7   4  16        1.14       -1.15      8.55 o 
   8   4  16        9.42       10.03     10.10 o 
   9   4  16       26.06       28.00     12.38 o 
  10   4  16        0.45       -2.78     12.12 o 
  11   4  16      192.86      257.06     23.93 o 
  12   4  16        3.90        6.24     14.21 o 
   1   5  16      209.35      201.56     15.57 o 
   2   5  16       88.69       78.30     11.17 o 
   3   5  16      103.45      132.92     13.62 o 
   4   5  16       82.61       90.68     12.07 o 
   5   5  16      152.56       99.02     12.82 o 
   6   5  16       72.59       59.39     11.43 o 
   7   5  16        1.58        4.74      9.84 o 
   8   5  16        1.33       -8.17      9.99 o 
   9   5  16        4.77       14.47     11.61 o 
  10   5  16       49.55       40.47     14.52 o 
  11   5  16       23.96       58.36     15.22 o 
   0   6  16       62.67       48.26     20.85 o 
   1   6  16       11.58        5.34      9.49 o 
   2   6  16       80.92       80.04     21.63 o 
   3   6  16      138.69      147.66     15.97 o 
   4   6  16       10.46        6.25      9.66 o 
   5   6  16       32.15       13.85     10.40 o 
   6   6  16       29.13       34.66     12.48 o 
   7   6  16        8.34        3.30     10.19 o 
   8   6  16        0.61        8.13     11.20 o 
   9   6  16       10.49       13.29     12.46 o 
  10   6  16        6.34        2.17     13.05 o 
   1   7  16        0.57        5.11     11.57 o 
   2   7  16        4.86      -10.02     11.81 o 
   3   7  16      104.54      121.43     16.98 o 
   4   7  16        2.35        2.32     10.94 o 
   5   7  16       35.94       13.12     11.65 o 
   6   7  16        0.21       12.26     12.24 o 
   7   7  16        0.00        1.49     11.73 o 
   8   7  16        5.06       28.49     13.25 o 
   9   7  16        0.21       12.40     13.47 o 
   0   8  16       69.32       66.12     22.99 o 
   1   8  16       44.84       36.30     15.84 o 
   2   8  16        0.11        6.56     14.79 o 
   3   8  16      113.49      138.22     18.39 o 
   4   8  16        0.10       16.27     14.03 o 
   5   8  16       14.81       15.64     13.43 o 
   6   8  16       18.02       50.74     14.30 o 
   7   8  16        1.78       16.48     13.43 o 
   1   9  16       13.55        4.55     17.09 o 
   2   9  16       19.86        8.70     15.74 o 
   3   9  16        1.22       16.07     16.49 o 
   4   9  16        0.75       -1.74     17.25 o 
   5   9  16       15.57       32.34     25.76 o 
   1   1  17       23.80       34.75      5.26 o 
   2   1  17      169.93      195.45     12.06 o 
   3   1  17      104.06      132.09      9.79 o 
   4   1  17       75.21       72.51      8.28 o 
   5   1  17        0.01        0.40      6.63 o 
   6   1  17       70.88       73.05      9.93 o 
   7   1  17      114.96      145.10     13.33 o 
   8   1  17      505.95      528.93     26.60 o 
   9   1  17      175.29      206.64     16.95 o 
  10   1  17       35.45       25.26     10.83 o 
  11   1  17       28.73       47.54     12.27 o 
  12   1  17       37.90       35.92     13.70 o 
  13   1  17       47.06       56.78     15.41 o 
   0   2  17        5.77       12.70      7.44 o 
   1   2  17       30.67       36.61      6.07 o 
   2   2  17      170.06      179.05     11.89 o 
   3   2  17       75.82       66.61      8.57 o 
   4   2  17      180.47      187.48     13.42 o 
   5   2  17        0.25        0.86      6.61 o 
   6   2  17      296.76      274.34     19.36 o 
   7   2  17       42.19       46.95     11.22 o 
   8   2  17      276.52      267.41     21.06 o 
   9   2  17       15.88       19.73     11.74 o 
  10   2  17       49.47       53.89     13.28 o 
  11   2  17       13.11       16.62     12.82 o 
  12   2  17        0.33       11.35     12.84 o 
  13   2  17        7.82       18.87     24.98 o 
   1   3  17        1.58        4.29      7.24 o 
   2   3  17     1442.24     1362.91     47.71 o 
   3   3  17       61.26       59.92     12.59 o 
   4   3  17       84.34       57.95     11.15 o 
   5   3  17        0.02       -9.60      7.28 o 
   6   3  17      239.27      214.68     16.13 o 
   7   3  17        1.50       -0.08      8.50 o 
   8   3  17       45.60       35.86     11.74 o 
   9   3  17       15.51       28.00     11.90 o 
  10   3  17       93.51      107.97     16.47 o 
  11   3  17      129.21      165.89     23.48 o 
  12   3  17       10.98      -19.11     12.74 o 
   0   4  17     1621.70     1606.74    109.00 o 
   1   4  17      245.62      214.96     17.33 o 
   2   4  17      131.99      167.20     16.10 o 
   3   4  17      495.50      504.07     24.93 o 
   4   4  17      110.37       81.26     11.38 o 
   5   4  17        6.59        1.18      8.18 o 
   6   4  17       80.22       89.39     11.85 o 
   7   4  17      155.81      166.30     15.70 o 
   8   4  17      149.58      158.29     16.25 o 
   9   4  17      103.86      113.44     16.84 o 
  10   4  17        3.11       -6.74     11.80 o 
  11   4  17        6.92        4.98     13.13 o 
  12   4  17       14.47       22.37     23.69 o 
   1   5  17       83.52       71.79     11.49 o 
   2   5  17        1.88        2.28     11.37 o 
   3   5  17        2.12       -4.37      8.95 o 
   4   5  17      221.86      224.77     26.17 o 
   5   5  17       70.75       63.03     11.72 o 
   6   5  17        9.33        2.30      9.58 o 
   7   5  17        0.06       16.80     10.26 o 
   8   5  17       20.31       40.90     12.88 o 
   9   5  17        2.13       11.94     12.85 o 
  10   5  17        0.75       14.50     15.59 o 
  11   5  17       30.55       65.47     27.04 o 
   0   6  17        4.89       10.23     16.96 o 
   1   6  17        7.89        6.45     11.51 o 
   2   6  17       12.06       10.64     10.79 o 
   3   6  17      100.01      121.29     15.24 o 
   4   6  17       29.11       34.75     11.44 o 
   5   6  17       10.41       11.55     10.76 o 
   6   6  17        4.35        8.67     11.15 o 
   7   6  17        4.14      -12.65     12.91 o 
   8   6  17        5.90       28.64     12.12 o 
   9   6  17       12.99       20.88     12.74 o 
  10   6  17       12.07       18.38     23.02 o 
   1   7  17       16.37       26.12     13.45 o 
   2   7  17       10.26        5.06     14.86 o 
   3   7  17       24.62       18.34     12.66 o 
   4   7  17      261.99      249.11     24.32 o 
   5   7  17        6.76        7.20     11.37 o 
   6   7  17       16.98       16.82     12.17 o 
   7   7  17        1.91        4.03     11.91 o 
   8   7  17        0.50        9.65     13.14 o 
   0   8  17      194.27      133.64     27.27 o 
   1   8  17       10.79        9.43     13.88 o 
   2   8  17      125.36       81.43     18.07 o 
   3   8  17      135.71      125.67     20.05 o 
   4   8  17        5.68        9.91     13.81 o 
   5   8  17        3.54       -6.78     14.51 o 
   6   8  17        5.21       -8.33     12.88 o 
   1   9  17        2.56       19.27     17.49 o 
   2   9  17       70.98       33.61     39.89 o 
   3   9  17        0.20       11.32     35.44 o 
   0   0  18        9.09       16.67      9.86 o 
   1   0  18      147.44      172.32     18.01 o 
   2   0  18       74.81       75.89      9.65 o 
   3   0  18      193.96      186.50     14.39 o 
   4   0  18       20.86       20.10     10.65 o 
   5   0  18      165.94      136.21     18.50 o 
   6   0  18      235.69      237.87     23.84 o 
   7   0  18       63.64       43.51     13.45 o 
   8   0  18        4.50       -1.40     12.67 o 
   9   0  18      143.43      148.29     20.95 o 
  10   0  18        0.52       -4.13     15.00 o 
  11   0  18        0.00        3.64     15.09 o 
  12   0  18      118.38      139.73     24.11 o 
   1   1  18       86.73       95.17      7.83 o 
   2   1  18       48.35       50.37      6.40 o 
   3   1  18        7.75        8.46      6.17 o 
   4   1  18      128.04      159.16     11.73 o 
   5   1  18       69.01       53.93      9.71 o 
   6   1  18      101.77      136.22     13.65 o 
   7   1  18       11.46        7.49      8.88 o 
   8   1  18        3.05        9.70      9.66 o 
   9   1  18       68.05       28.61     15.96 o 
  10   1  18       10.73        8.98     10.64 o 
  11   1  18        4.18       -3.46     11.78 o 
  12   1  18        9.99        1.84     12.31 o 
   0   2  18      932.52      872.67     39.27 o 
   1   2  18      189.61      179.43     11.18 o 
   2   2  18       95.22      116.09     10.85 o 
   3   2  18       31.84       18.27      7.81 o 
   4   2  18        0.40       -4.89      6.52 o 
   5   2  18       18.20       27.58      8.05 o 
   6   2  18      371.80      347.87     25.04 o 
   7   2  18      508.52      521.11     40.12 o 
   8   2  18       92.82       87.71     14.74 o 
   9   2  18       90.49       86.09     14.94 o 
  10   2  18        0.09       17.28     12.11 o 
  11   2  18       32.54       37.77     13.82 o 
  12   2  18      108.31       94.47     18.04 o 
   1   3  18       64.56       72.94      9.84 o 
   2   3  18      544.40      565.71     27.34 o 
   3   3  18      187.12      190.85     14.60 o 
   4   3  18       94.18       84.93     10.45 o 
   5   3  18       48.64       35.50      8.81 o 
   6   3  18        5.54       14.59      9.04 o 
   7   3  18       30.57       28.72     11.10 o 
   8   3  18      485.67      476.86     30.54 o 
   9   3  18       43.89       37.66     13.17 o 
  10   3  18       59.92       48.04     14.15 o 
  11   3  18        1.95       -6.26     12.65 o 
  12   3  18        4.97        0.68     20.47 o 
   0   4  18      430.18      396.11     40.82 o 
   1   4  18       11.03       13.06      8.81 o 
   2   4  18      734.46      729.12     32.65 o 
   3   4  18        2.13        5.95      8.01 o 
   4   4  18       25.90       25.97      9.31 o 
   5   4  18       63.82       68.57     11.31 o 
   6   4  18       36.55       27.94      9.92 o 
   7   4  18        2.21       10.70     10.32 o 
   8   4  18       77.86       79.18     17.37 o 
   9   4  18        5.91        5.53     12.84 o 
  10   4  18       23.82       15.39     12.80 o 
  11   4  18       30.65       22.57     13.66 o 
   1   5  18       19.59       16.48     11.85 o 
   2   5  18        5.21        2.76      8.90 o 
   3   5  18        4.52       -0.34      8.74 o 
   4   5  18        0.18        1.22      9.42 o 
   5   5  18       23.35       49.08     11.60 o 
   6   5  18       16.33       13.24     10.96 o 
   7   5  18        0.42        9.26     11.24 o 
   8   5  18        4.53        6.61     11.54 o 
   9   5  18        3.17        9.22     13.16 o 
  10   5  18       11.47       29.71     14.58 o 
   0   6  18        6.01        8.77     17.31 o 
   1   6  18       47.62       76.79     15.41 o 
   2   6  18        0.91       -0.57     11.14 o 
   3   6  18       22.33       29.03     15.05 o 
   4   6  18        0.05       -1.02     12.49 o 
   5   6  18       10.73        9.10     11.07 o 
   6   6  18        4.53       -0.30     10.76 o 
   7   6  18        4.79        9.51     12.06 o 
   8   6  18        0.34        9.61     12.86 o 
   9   6  18        5.50       11.36     13.50 o 
   1   7  18       10.22       39.76     15.21 o 
   2   7  18        0.07      -18.39     13.20 o 
   3   7  18       15.37        4.24     12.43 o 
   4   7  18        9.51      -12.46     11.65 o 
   5   7  18       63.03       72.98     14.52 o 
   6   7  18        8.10        8.68     12.82 o 
   7   7  18        0.14       -2.82     12.67 o 
   8   7  18        2.93        9.58     14.78 o 
   0   8  18        6.80        3.33     25.86 o 
   1   8  18        4.52       -3.96     14.36 o 
   2   8  18       73.17       42.91     21.07 o 
   3   8  18        8.53      -11.54     14.39 o 
   4   8  18      163.43      182.57     20.84 o 
   5   8  18       12.81       16.34     14.41 o 
   6   8  18        5.92       14.23     18.38 o 
   1   1  19      323.59      306.84     15.38 o 
   2   1  19       77.97       76.42      9.16 o 
   3   1  19       66.84       55.11      9.00 o 
   4   1  19        0.62       -1.45      7.02 o 
   5   1  19       20.95       19.79      9.39 o 
   6   1  19       41.90       35.17     10.50 o 
   7   1  19      128.07      129.01     26.27 o 
   8   1  19      157.34      173.69     17.90 o 
   9   1  19       36.90       27.53     12.87 o 
  10   1  19        5.98       -9.68     11.55 o 
  11   1  19       32.38       24.10     14.15 o 
  12   1  19       13.67      -20.97     17.78 o 
   0   2  19      943.08      838.80     39.05 o 
   1   2  19       41.26       32.40      6.93 o 
   2   2  19       58.68       67.38      9.31 o 
   3   2  19        4.97       11.60      7.29 o 
   4   2  19       39.83       38.69      8.87 o 
   5   2  19       95.17      122.74     13.09 o 
   6   2  19        3.80       17.45      9.96 o 
   7   2  19      520.72      508.18     31.30 o 
   8   2  19       92.80       92.57     15.56 o 
   9   2  19        0.12       19.15     12.06 o 
  10   2  19        0.00       10.91     13.02 o 
  11   2  19       13.35        8.74     13.53 o 
  12   2  19        6.76        5.67     30.58 o 
   1   3  19       53.13       62.78     10.94 o 
   2   3  19      272.88      276.52     17.86 o 
   3   3  19      186.15      158.94     13.78 o 
   4   3  19      276.34      269.01     18.07 o 
   5   3  19      369.32      372.27     21.65 o 
   6   3  19       42.66       58.27     11.38 o 
   7   3  19       32.15       44.05     12.32 o 
   8   3  19      136.15      152.73     18.83 o 
   9   3  19       23.56       42.83     13.83 o 
  10   3  19       16.53       54.54     14.76 o 
  11   3  19        3.22       -2.41     13.96 o 
   0   4  19       17.93        6.23     14.18 o 
   1   4  19        4.13       -5.15      7.87 o 
   2   4  19       58.39       81.33     11.96 o 
   3   4  19       15.61       36.77      9.65 o 
   4   4  19       14.94       24.74      9.78 o 
   5   4  19        2.91      -13.70     10.25 o 
   6   4  19       16.34       -1.74      9.53 o 
   7   4  19       51.42       76.05     17.06 o 
   8   4  19        3.87        9.31     12.20 o 
   9   4  19       22.61       35.67     14.18 o 
  10   4  19       45.85       30.93     15.97 o 
  11   4  19        0.03       -2.47     31.82 o 
   1   5  19        6.68        8.07     11.11 o 
   2   5  19        1.19      -10.55      9.35 o 
   3   5  19        4.24       -8.60      9.06 o 
   4   5  19       16.14        6.99      9.97 o 
   5   5  19        0.72       -2.16     10.12 o 
   6   5  19       45.75       36.68     11.64 o 
   7   5  19       12.50       19.73     12.23 o 
   8   5  19       22.82       56.14     14.23 o 
   9   5  19        0.00        0.77     13.01 o 
  10   5  19       26.59       -5.30     21.80 o 
   0   6  19       22.42        3.48     18.14 o 
   1   6  19        5.41        3.03     12.53 o 
   2   6  19        2.69        9.71     13.01 o 
   3   6  19        4.86       -0.07     11.31 o 
   4   6  19       66.29       79.13     13.89 o 
   5   6  19       20.00       15.85     12.26 o 
   6   6  19        5.09        4.87     11.94 o 
   7   6  19        0.27        8.16     12.73 o 
   8   6  19        0.53        9.87     13.58 o 
   1   7  19       19.52       46.80     16.52 o 
   2   7  19        3.18       -4.58     14.32 o 
   3   7  19       25.85       31.24     16.54 o 
   4   7  19       21.71       21.85     13.71 o 
   5   7  19        7.08       -2.13     12.44 o 
   6   7  19        0.11        6.80     12.56 o 
   7   7  19        0.06       -4.81     13.73 o 
   0   8  19        0.30        3.87     20.16 o 
   1   8  19      167.86      185.73     24.92 o 
   2   8  19       10.25       14.22     15.95 o 
   3   8  19        6.97       37.07     16.62 o 
   4   8  19       32.01       35.85     21.71 o 
   0   0  20        5.79        5.86     14.07 o 
   1   0  20       22.76       30.07      8.53 o 
   2   0  20       19.83       11.37      7.95 o 
   3   0  20       28.93       16.36     11.49 o 
   4   0  20        0.82       10.06     11.50 o 
   5   0  20       26.20       45.99     15.30 o 
   6   0  20        0.94        8.24     13.65 o 
   7   0  20       73.64       83.91     25.91 o 
   8   0  20        7.42       13.46     25.44 o 
   9   0  20       60.56       92.89     20.57 o 
  10   0  20        9.36        2.75     16.56 o 
  11   0  20        2.63      -20.63     20.67 o 
   1   1  20      264.17      285.11     15.27 o 
   2   1  20       98.14      112.41     12.66 o 
   3   1  20       28.25       22.86      7.70 o 
   4   1  20       15.98        3.01      9.04 o 
   5   1  20        9.56       19.76      9.69 o 
   6   1  20       80.53       88.64     13.28 o 
   7   1  20       48.12       41.68     16.27 o 
   8   1  20        4.13        6.94     11.88 o 
   9   1  20        2.47      -16.73     11.15 o 
  10   1  20        6.89        6.63     12.87 o 
  11   1  20        5.39        5.10     12.95 o 
   0   2  20      405.71      413.73     25.94 o 
   1   2  20      345.27      388.76     26.84 o 
   2   2  20      634.19      632.25     27.39 o 
   3   2  20       84.70       85.22     10.53 o 
   4   2  20      186.05      154.73     16.09 o 
   5   2  20       48.99       52.39     11.85 o 
   6   2  20       23.49       36.33     11.75 o 
   7   2  20        3.26       15.32     11.11 o 
   8   2  20       78.84       79.58     14.69 o 
   9   2  20       22.88       40.73     13.34 o 
  10   2  20        2.34       15.17     14.18 o 
  11   2  20       18.14       21.10     18.31 o 
   1   3  20       50.54       82.74     10.75 o 
   2   3  20      389.30      393.23     21.61 o 
   3   3  20        3.61       11.14      8.77 o 
   4   3  20      200.60      210.01     16.35 o 
   5   3  20       53.81       39.84     10.77 o 
   6   3  20       59.94       57.75     14.99 o 
   7   3  20        1.34      -10.60     11.70 o 
   8   3  20        9.89        4.72     11.92 o 
   9   3  20        4.47        9.91     12.78 o 
  10   3  20        0.09        7.11     12.61 o 
  11   3  20       23.55       16.46     35.36 o 
   0   4  20      204.69      172.24     34.75 o 
   1   4  20       50.90       43.24     11.32 o 
   2   4  20        1.69        5.92      8.85 o 
   3   4  20       36.19       32.58      9.76 o 
   4   4  20      106.96       84.45     13.47 o 
   5   4  20       20.46       23.40     10.40 o 
   6   4  20       16.82       39.12     12.08 o 
   7   4  20       24.72       25.08     13.19 o 
   8   4  20       13.54       11.91     14.08 o 
   9   4  20        0.07        4.14     12.92 o 
  10   4  20      158.96      248.51     31.09 o 
   1   5  20       30.21       22.29     12.65 o 
   2   5  20        1.70       12.98     10.95 o 
   3   5  20        4.09      -14.10      9.40 o 
   4   5  20        0.33        3.59     10.59 o 
   5   5  20       11.88       25.02     11.70 o 
   6   5  20       34.48       39.94     14.67 o 
   7   5  20        0.20       10.74     12.15 o 
   8   5  20        0.28        7.49     13.41 o 
   9   5  20        1.64       24.51     15.42 o 
   0   6  20        2.30       23.47     19.75 o 
   1   6  20       16.16       16.23     13.16 o 
   2   6  20        0.39       22.52     13.93 o 
   3   6  20        1.94       10.45     11.86 o 
   4   6  20        9.48       15.59     12.36 o 
   5   6  20        5.90       -5.62     11.50 o 
   6   6  20       53.62       60.02     13.65 o 
   7   6  20       23.60       28.98     13.17 o 
   8   6  20        0.08       26.56     21.09 o 
   1   7  20       10.18       34.52     19.40 o 
   2   7  20        1.43       -2.03     14.80 o 
   3   7  20        6.03        9.96     15.53 o 
   4   7  20        0.04        3.68     13.47 o 
   5   7  20        0.29        4.58     14.63 o 
   6   7  20       17.97       -5.68     18.39 o 
   1   8  20        0.50       -3.39     41.21 o 
   1   1  21      170.21      201.97     15.05 o 
   2   1  21      206.94      206.14     14.92 o 
   3   1  21      120.38      112.45     12.30 o 
   4   1  21      113.23      131.15     18.35 o 
   5   1  21       10.64       -3.73      9.23 o 
   6   1  21       31.64       44.52     12.56 o 
   7   1  21      138.52      139.95     16.66 o 
   8   1  21       12.06        2.94     12.15 o 
   9   1  21        6.62       20.58     13.17 o 
  10   1  21        6.24        3.78     12.94 o 
  11   1  21       34.17       33.35     32.00 o 
   0   2  21      129.80      116.72     14.78 o 
   1   2  21      670.36      667.18     30.56 o 
   2   2  21      193.26      173.37     18.66 o 
   3   2  21      521.12      550.57     26.71 o 
   4   2  21        3.31        8.87      8.59 o 
   5   2  21        2.88       18.01     10.67 o 
   6   2  21        4.58        2.67     10.58 o 
   7   2  21       50.21       59.25     13.84 o 
   8   2  21       40.64       30.88     12.98 o 
   9   2  21        0.76       19.91     12.97 o 
  10   2  21        0.65        6.97     13.39 o 
   1   3  21       74.35       86.68     11.52 o 
   2   3  21        0.06        0.47      9.26 o 
   3   3  21      173.03      172.26     15.21 o 
   4   3  21        0.43        9.57      9.49 o 
   5   3  21      271.15      241.79     18.95 o 
   6   3  21        5.25       -2.91     11.55 o 
   7   3  21       21.72       13.33     13.27 o 
   8   3  21        6.51       21.89     12.61 o 
   9   3  21        0.07       -3.08     15.40 o 
  10   3  21       24.44       16.68     30.98 o 
   0   4  21        0.79       10.34     16.37 o 
   1   4  21        0.38       -7.90     10.40 o 
   2   4  21       13.67       28.31     10.61 o 
   3   4  21        3.01       -2.62      9.50 o 
   4   4  21        4.41      -13.91      9.27 o 
   5   4  21       55.50       52.16     16.64 o 
   6   4  21        3.05        8.32     11.43 o 
   7   4  21       34.03       38.49     14.02 o 
   8   4  21        1.86        5.44     12.86 o 
   9   4  21       14.62       10.96     13.61 o 
   1   5  21        0.00        5.93     12.62 o 
   2   5  21        1.09        7.89     12.82 o 
   3   5  21        5.48       10.17     11.63 o 
   4   5  21        1.68        1.40     11.05 o 
   5   5  21       28.90       34.31     12.66 o 
   6   5  21       44.76       51.88     18.88 o 
   7   5  21       16.07       -3.20     13.88 o 
   8   5  21        9.69       13.55     15.32 o 
   0   6  21       38.34       33.83     35.46 o 
   1   6  21        1.59       14.50     16.44 o 
   2   6  21        4.33       -3.25     13.78 o 
   3   6  21        0.00       -0.42     14.51 o 
   4   6  21        1.89       -6.40     13.03 o 
   5   6  21        1.63       32.63     12.75 o 
   6   6  21        1.89        5.55     12.54 o 
   7   6  21        2.54       34.73     20.30 o 
   1   7  21       10.51       34.42     16.02 o 
   2   7  21        0.47      -17.04     15.83 o 
   3   7  21        4.78       10.10     19.46 o 
   4   7  21        5.47       33.78     27.43 o 
   5   7  21       13.13       37.33     24.52 o 
   0   0  22       32.08       46.93     29.70 o 
   1   0  22       89.88       98.70     14.68 o 
   2   0  22      620.62      630.91     54.80 o 
   3   0  22      227.34      215.23     30.76 o 
   4   0  22       84.41       94.18     23.33 o 
   5   0  22       25.07       22.28     25.73 o 
   6   0  22        0.01       17.85     18.15 o 
   7   0  22       18.70       31.35     20.56 o 
   8   0  22      112.95      117.95     27.83 o 
   9   0  22       63.45       92.97     27.72 o 
   1   1  22        3.56       15.68      8.11 o 
   2   1  22      129.58      132.46     12.61 o 
   3   1  22      150.44      168.47     16.46 o 
   4   1  22        4.18       11.74     10.19 o 
   5   1  22        7.28        7.72     10.86 o 
   6   1  22       20.05       16.55     11.88 o 
   7   1  22        3.78       13.31     12.40 o 
   8   1  22        2.33       12.09     13.06 o 
   9   1  22       46.71       44.66     15.18 o 
  10   1  22       17.28       -9.78     33.20 o 
   0   2  22      307.66      293.25     48.66 o 
   1   2  22       60.67       66.91     10.88 o 
   2   2  22      168.12      175.58     18.39 o 
   3   2  22      311.84      328.23     26.28 o 
   4   2  22       12.37       16.64     11.00 o 
   5   2  22       29.70       28.32     12.59 o 
   6   2  22        0.06        4.52     11.49 o 
   7   2  22        2.04       -7.17     11.19 o 
   8   2  22       16.58       24.20     13.02 o 
   9   2  22       36.45       41.06     14.25 o 
  10   2  22       11.57       17.96     32.24 o 
   1   3  22        7.45        3.95     10.42 o 
   2   3  22        8.09       18.31      9.48 o 
   3   3  22       27.07       25.53     11.88 o 
   4   3  22       13.01       21.04     10.15 o 
   5   3  22      109.25      116.19     16.25 o 
   6   3  22       17.33       17.48     11.71 o 
   7   3  22        6.73       27.28     13.33 o 
   8   3  22       45.75       45.21     14.36 o 
   9   3  22       40.30       38.64     16.64 o 
   0   4  22        8.46       42.19     19.32 o 
   1   4  22       69.02       62.50     14.14 o 
   2   4  22       28.46       42.93     12.04 o 
   3   4  22        3.40        5.36     10.41 o 
   4   4  22        5.52        8.87     10.75 o 
   5   4  22       86.32       85.64     15.21 o 
   6   4  22      105.62       91.11     17.24 o 
   7   4  22        1.21        5.87     14.00 o 
   8   4  22       65.59       64.45     15.48 o 
   1   5  22       30.29       20.75     16.18 o 
   2   5  22       13.67       21.18     19.64 o 
   3   5  22       36.49        4.85     16.90 o 
   4   5  22       11.01       17.61     12.09 o 
   5   5  22        0.01       12.07     12.30 o 
   6   5  22       57.36       59.95     15.76 o 
   7   5  22       43.35       57.31     20.45 o 
   0   6  22       21.55       25.87     21.39 o 
   1   6  22       31.08       78.74     17.46 o 
   2   6  22        2.99       11.65     15.06 o 
   3   6  22        3.41       15.55     14.78 o 
   4   6  22       35.98       38.64     14.56 o 
   5   6  22        0.59        2.85     17.45 o 
   6   6  22       20.20        2.35     17.73 o 
   1   7  22        0.53       40.47     22.77 o 
   2   7  22       52.24       85.88     33.13 o 
   3   7  22        9.46      -59.86     39.90 o 
   1   1  23       75.48       73.45     17.17 o 
   2   1  23       46.76       49.64     10.90 o 
   3   1  23       61.09       55.15     13.90 o 
   4   1  23       63.86       80.66     14.94 o 
   5   1  23        0.34       -2.44     14.92 o 
   6   1  23       15.90       41.90     13.68 o 
   7   1  23       22.30       -0.62     12.60 o 
   8   1  23       17.24       21.51     14.41 o 
   9   1  23        0.90       -4.42     17.72 o 
   0   2  23      175.28      217.61     26.87 o 
   1   2  23       18.40       22.90     10.19 o 
   2   2  23       29.31       28.41     10.33 o 
   3   2  23        6.37       14.05     10.10 o 
   4   2  23        6.02       -4.93     10.93 o 
   5   2  23       19.06       24.02     12.20 o 
   6   2  23       54.01       90.76     15.47 o 
   7   2  23        0.01        9.57     12.18 o 
   8   2  23        1.88       13.07     13.06 o 
   9   2  23        1.56      -24.77     26.77 o 
   1   3  23       48.97       51.79     15.42 o 
   2   3  23        3.48       17.39     10.26 o 
   3   3  23       22.95       44.95     11.25 o 
   4   3  23        0.17        1.88     10.44 o 
   5   3  23        7.85       12.63     12.50 o 
   6   3  23       17.52       29.41     15.65 o 
   7   3  23       73.45       55.02     16.34 o 
   8   3  23        3.25       13.89     13.85 o 
   0   4  23      108.75      120.42     25.00 o 
   1   4  23        0.04       14.49     13.76 o 
   2   4  23       16.59       48.05     14.34 o 
   3   4  23        4.59       11.07     11.84 o 
   4   4  23        3.54        2.92     11.02 o 
   5   4  23       39.36       48.79     13.54 o 
   6   4  23       83.63       57.79     15.09 o 
   7   4  23      175.44      226.82     23.29 o 
   1   5  23       19.83       -3.76     14.01 o 
   2   5  23       12.66       27.50     14.53 o 
   3   5  23       30.25       20.32     14.49 o 
   4   5  23        5.04       -0.27     12.67 o 
   5   5  23      129.01      155.07     20.00 o 
   6   5  23       53.28       56.52     22.26 o 
   0   6  23       51.50      114.53     27.17 o 
   1   6  23        5.79       24.52     15.62 o 
   2   6  23        5.92        4.33     14.61 o 
   3   6  23        0.07       -8.06     14.52 o 
   4   6  23       10.77       20.77     28.07 o 
   0   0  24      831.28      830.89     66.09 o 
   1   0  24       17.88       67.72     20.72 o 
   2   0  24      411.28      462.01     47.62 o 
   3   0  24      585.30      593.09     57.54 o 
   4   0  24       77.42       35.38     52.42 o 
   5   0  24       23.00       47.49     83.24 o 
   6   0  24        2.11       14.20     36.01 o 
   7   0  24        0.00      -15.87     22.48 o 
   8   0  24        0.34      -28.77     19.18 o 
   1   1  24       42.03       48.13     11.23 o 
   2   1  24        0.16        0.98     12.01 o 
   3   1  24       10.19        9.33     18.87 o 
   4   1  24      220.01      195.06     23.56 o 
   5   1  24       75.12      120.13     19.85 o 
   6   1  24       12.05       21.10     15.16 o 
   7   1  24        1.51        6.31     14.42 o 
   8   1  24        1.20       19.98     18.06 o 
   0   2  24       68.35       76.88     32.70 o 
   1   2  24        6.03       18.15     12.04 o 
   2   2  24       28.87       25.21     10.35 o 
   3   2  24        7.98       21.17     12.32 o 
   4   2  24        1.37      -12.58     11.85 o 
   5   2  24       21.24       21.31     13.21 o 
   6   2  24       30.04       23.40     14.13 o 
   7   2  24        4.05       21.34     14.11 o 
   8   2  24       14.14       43.91     30.96 o 
   1   3  24        0.11       15.32     12.75 o 
   2   3  24       27.14       36.03     14.01 o 
   3   3  24        0.63       17.05     11.16 o 
   4   3  24        6.11       26.00     13.52 o 
   5   3  24       11.07        9.16     14.06 o 
   6   3  24        0.98      -10.52     13.20 o 
   7   3  24        0.20       25.74     18.84 o 
   0   4  24        5.41       24.72     30.94 o 
   1   4  24        3.48        6.14     13.94 o 
   2   4  24        1.69       -1.93     12.78 o 
   3   4  24        0.46        9.20     13.14 o 
   4   4  24       31.41       43.38     13.83 o 
   5   4  24        1.45        1.94     13.70 o 
   6   4  24        0.01       -9.03     21.85 o 
   1   5  24        0.00       19.95     22.47 o 
   2   5  24       65.21       69.43     16.02 o 
   3   5  24       37.17       47.41     16.10 o 
   4   5  24        0.01       21.34     16.07 o 
   5   5  24        6.26       -1.52     24.80 o 
   0   6  24       27.40      -19.41     39.60 o 
   1   6  24       28.85       36.72     35.98 o 
   2   6  24        9.67       35.97     26.49 o 
   1   1  25      194.57      185.98     18.95 o 
   2   1  25       26.40       22.36     21.57 o 
   3   1  25        5.99       20.34     14.70 o 
   4   1  25       18.50       17.21     15.53 o 
   5   1  25       94.86       84.73     19.84 o 
   6   1  25        0.00       23.88     20.70 o 
   7   1  25       16.74       42.52     20.79 o 
   0   2  25        3.40      -19.37     32.74 o 
   1   2  25        0.13        9.70     14.56 o 
   2   2  25        0.51       -4.80     12.50 o 
   3   2  25       61.40       60.91     16.23 o 
   4   2  25       34.82       67.59     15.85 o 
   5   2  25        0.60        8.07     13.37 o 
   6   2  25        0.44      -11.47     14.81 o 
   7   2  25        6.51        2.49     41.56 o 
   1   3  25        0.69      -14.28     12.62 o 
   2   3  25        0.35       -5.59     12.73 o 
   3   3  25        4.61        6.89     13.86 o 
   4   3  25        8.97        9.46     13.92 o 
   5   3  25       17.36       12.79     14.69 o 
   6   3  25        6.71       68.93     21.20 o 
   0   4  25        3.95       32.43     21.30 o 
   1   4  25        0.72       17.98     14.85 o 
   2   4  25        6.34      -10.83     12.95 o 
   3   4  25        7.22       23.73     13.56 o 
   4   4  25        5.80        6.62     16.67 o 
   5   4  25        2.75       14.85     20.28 o 
   1   5  25        0.21       31.32     15.97 o 
   2   5  25        2.09        2.54     19.93 o 
   3   5  25        1.52       -9.28     20.30 o 
   1   0  26      578.13      659.50    135.47 o 
   2   0  26      121.75      129.03     28.94 o 
   3   0  26      617.30      609.24     59.71 o 
   4   0  26      133.28      130.01     30.05 o 
   5   0  26       14.68        0.20     20.66 o 
   6   0  26        0.35       -0.09     44.03 o 
   1   1  26        9.50       32.74     20.29 o 
   2   1  26       16.79       17.24     15.09 o 
   3   1  26       77.56       51.60     21.45 o 
   4   1  26       49.22       65.85     20.39 o 
   5   1  26       50.35       64.97     19.26 o 
   6   1  26        5.34      -50.84     33.90 o 
   0   2  26        9.93       -5.62     32.55 o 
   1   2  26        9.22      -15.90     23.35 o 
   2   2  26       35.70       30.38     24.50 o 
   3   2  26      119.85      104.79     20.57 o 
   4   2  26        1.00       13.70     15.57 o 
   5   2  26        0.11       15.83     16.37 o 
   1   3  26        0.86       24.42     14.39 o 
   2   3  26       24.99       31.53     15.58 o 
   3   3  26        0.00       32.51     17.70 o 
   4   3  26        0.10       19.87     14.88 o 
   0   4  26        4.05       19.31     57.08 o 
   1   4  26        0.87      -16.97     13.72 o 
   2   4  26        7.49      -20.10     21.84 o 
   3   4  26        5.81       56.92     29.73 o 
   1   1  27        6.50       26.93     22.97 o 
   2   1  27       39.75       76.49     21.53 o 
   3   1  27       10.03       36.76     17.19 o 
   4   1  27       12.19       39.31     17.12 o 
   0   2  27       14.63       66.85     36.01 o 
   1   2  27        0.00        5.42     21.06 o 
   2   2  27        0.80       17.49     22.32 o 
   3   2  27       15.37       47.11     20.73 o 
   4   2  27        0.02      -18.93     39.17 o 
   1   3  27        5.62       20.78     18.80 o 
   2   3  27        4.04      -26.62     17.89 o 
   2   0  28        2.07       21.65     25.06 o 
   1   1  28        2.18       -9.29     22.30 o 
                                                 
